# Supplementary material for: RENGE infers gene regulatory networks using time-series single-cell RNA-seq data with CRISPR perturbations
Source: Commun Biol. 2023 Dec 28;6:1290. doi: 10.1038/s42003-023-05594-4 (PMC10754834; doi:10.1038/s42003-023-05594-4)
Supplement: Supplementary file 3 — Supplementary Data 1 [file 42003_2023_5594_MOESM3_ESM.xlsx]

## Sheet: supp_table1
Gene symbol	sgRNA ID	Guide sequence	Addgene ID
Safe-cutter control	AAVS1-1	GTCCCTAGTGGCCCCACTG	211954
Safe-cutter control	AAVS1-2	GGGCCACTAGGGACAGGAT	211955
Non-cutter control	CTRL00509	CGAATTCACTCCCTTAGCG	211956
Non-cutter control	CTRL00626	ACGCCCAGACTGTTAGCGC	211957
ETS2	ETS2_5-2	TGCAGAGGTTCGGCATGAA	211958
ETS2	ETS2_5-5	CACAGAATTACCCCAAAGG	211959
ETV4	ETV4_5-1	GGGCACCCCGGCGCTGGTA	211960
ETV4	ETV4_5-2	GGTCGGTGCATTTCGAGAG	211961
FOXH1	FOXH1_5-2	GCTGCACGGCCGGCCATAC	211962
FOXH1	FOXH1_5-4	CGGTTTCAGATCATCCGTC	211963
ID1	ID1_5-2	GGCCATCTCGCGCTGCGCC	211964
ID1	ID1_5-5	TACATCAGGGACCTTCAGT	211965
JARID2	JARID2_5-4	ATCGAGTCGGTCCGCGCTC	211966
JARID2	JARID2_5-5	GGTGATCCCCCCTCCGGAC	211967
LIN28A	LIN28A_5-3	TGTCCATGACCGCCCGCGC	211968
LIN28A	LIN28A_5-4	GAGTAAGCTGCACATGGAA	211969
MYC	MYC_2	TATTTCTACTGCGACGAGG	211970
MYC	MYC_7	GGGTCGATGCACTCTGAGG	211971
MYCN	MYCN_5-3	TCGCGCTTGTTCACGGGAA	211972
MYCN	MYCN_5-4	GGTATTGCCGCCCCAGCCG	211973
NANOG	NANOG_g1	CCTCAGCTACAAACAGGT	211974
NANOG	NANOG_g2	GAGAAGAGTGTCGCAAAAA	211975
NR5A2	NR5A2_5-2	AGTCCATTGGCTCGGATGA	211976
NR5A2	NR5A2_5-5	GATGGCCCGGCTAGGAAAG	211977
PDLIM1	PDLIM1_5-1	GGCAGCAGTCTTTGACTCC	211978
PDLIM1	PDLIM1_Bru	ATGAGCAAGAACTTACCTG	211979
POU5F1	POU5F1_g1	GTGGGTTTCGGGCACTGC	211980
POU5F1	POU5F1_g15-14	CTTGCAGGTGGTCCGAGTG	211981
PRDM14	PRDM14_v32_7-4	GCTCGGTTCCAGTTCACGG	211982
PRDM14	PRDM14_v32_7-6	GCAGCAGCCACGAGTACGC	211983
RUNX1T1	RUNX1T1 g3	GAGTTCGCACCCTCGTTCT	211984
RUNX1T1	RUNX1T1 g7-5	TACCACTAGTCCCAGAACG	211985
SOX2	SOX2_v32_7-4	GCGGGCGTGAACCAGCGCA	211986
SOX2	SOX2_v32_7-5	TTATAAATACCGGCCCCGG	211987
TRIM24	TRIM24_4	TTTGAGCTCACCAGTGGGA	211988
TRIM24	TRIM24_5-4	TTGCATAAGTTTCATGCGA	211989
TRIM25	TRIM25_5-2	GGCGCAACAGGTCGCGAAC	211990
TRIM25	TRIM25_v3_6-4	AACACGGTGCTGTGCAACG	211991
VENTX	VENTX_5-4	TCTATGTCAGGGTTGAGTA	211992
VENTX	VENTX_5-5	GACGTTGAGTAGAAAGCTG	211993
ZIC2	ZIC2_5-4	CATATTCATGGGGCCGTAC	211994
ZIC2	ZIC2_5-5	GGGATTGCTCAGTTGCTCG	211995
ZIC3	ZIC3_5-3	TCGCGCGTTGAGTTGAAGG	211996
ZIC3	ZIC3_5-5	ACTGAGCGCCGGCCGCGTA	211997
ZNF398	ZNF398_5-2	CGTCACTCTCCTTGGACTC	211998
ZNF398	ZNF398_5-5	ACACCTGCTCGCCAACTGG	211999
ZNF649	ZNF649_5-1	AATCATGAACAAATGCCTA	212000
ZNF649	ZNF649_5-5	CACAAACAGGGTATCAAGC	212001
ZNF90	ZNF90_5-3	TTATGTACATAAAGGATCG	212002
ZNF90	ZNF90_5-5	TTATGTTTATAAAGGAGTG	212003

## Sheet: supp_table2
GuideForward	5'-AATGATACGGCGACCACCGAGATCTACACTCTTTCCCTACACGACGCTCTTCCGATCT-3'
GuideReverse-R1	5'-CAAGCAGAAGACGGCATACGAGATAGGAGTCCGTCTCGTGGGCTCGGAGATGTGTATAAGAGACAGCGGACTAGCCttatttaaacttgctatgc-3'
GuideReverse-R2	5'-CAAGCAGAAGACGGCATACGAGATCATGCCTAGTCTCGTGGGCTCGGAGATGTGTATAAGAGACAGCGGACTAGCCttatttaaacttgctatgc-3'
GuideReverse-R3	5'-CAAGCAGAAGACGGCATACGAGATGTAGAGAGGTCTCGTGGGCTCGGAGATGTGTATAAGAGACAGCGGACTAGCCttatttaaacttgctatgc-3'
GuideReverse-R4	5'-CAAGCAGAAGACGGCATACGAGATCAGCCTCGGTCTCGTGGGCTCGGAGATGTGTATAAGAGACAGCGGACTAGCCttatttaaacttgctatgc-3'
