# Supplementary material for: RENGE infers gene regulatory networks using time-series single-cell RNA-seq data with CRISPR perturbations
Source: Commun Biol. 2023 Dec 28;6:1290. doi: 10.1038/s42003-023-05594-4 (PMC10754834; doi:10.1038/s42003-023-05594-4)
Supplement: Supplementary file 4 — Supplementary Data 2 [file 42003_2023_5594_MOESM4_ESM.xlsx]

## Sheet: figure_2ab
	KO or non-KO	Method	Ratio of KO genes	log2(AUPRC ratio)
0	KO	RENGE	0.2	1.84185
1	KO	RENGE	0.4	2.04027
2	KO	RENGE	0.6	1.8869
3	KO	RENGE	0.8	1.88702
4	KO	RENGE	1.0	2.00274
5	KO	RENGE	0.2	1.84185
6	KO	RENGE	0.4	2.04027
7	KO	RENGE	0.6	1.8869
8	KO	RENGE	0.8	1.88702
9	KO	RENGE	1.0	2.00274
10	KO	RENGE	0.2	1.84185
11	KO	RENGE	0.4	2.04027
12	KO	RENGE	0.6	1.8869
13	KO	RENGE	0.8	1.88702
14	KO	RENGE	1.0	2.00274
15	KO	RENGE	0.2	1.84185
16	KO	RENGE	0.4	2.04027
17	KO	RENGE	0.6	1.8869
18	KO	RENGE	0.8	1.88702
19	KO	RENGE	1.0	2.00274
20	KO	RENGE	0.2	1.84185
21	KO	RENGE	0.4	2.04027
22	KO	RENGE	0.6	1.8869
23	KO	RENGE	0.8	1.88702
24	KO	RENGE	1.0	2.00274
25	KO	GENIE3	0.2	1.6485
26	KO	GENIE3	0.4	1.42946
27	KO	GENIE3	0.6	1.07611
28	KO	GENIE3	0.8	0.899349
29	KO	GENIE3	1.0	0.945498
30	KO	dynGENIE3	0.2	1.09863
31	KO	dynGENIE3	0.4	1.0184
32	KO	dynGENIE3	0.6	0.842266
33	KO	dynGENIE3	0.8	0.685634
34	KO	dynGENIE3	1.0	0.739045
35	KO	BINGO	0.2	1.2097
36	KO	BINGO	0.4	1.35683
37	KO	BINGO	0.6	1.43543
38	KO	BINGO	0.8	0.971595
39	KO	BINGO	1.0	1.13891
40	KO	MIMOSCA	0.2	1.45824
41	KO	MIMOSCA	0.4	0.99201
42	KO	MIMOSCA	0.6	0.515595
43	KO	MIMOSCA	0.8	0.325051
44	KO	MIMOSCA	1.0	0.380622
45	KO	scMAGeCK-LR	0.2	1.13896
46	KO	scMAGeCK-LR	0.4	1.37142
47	KO	scMAGeCK-LR	0.6	1.24384
48	KO	scMAGeCK-LR	0.8	1.29731
49	KO	scMAGeCK-LR	1.0	1.55773
50	KO	scMAGeCK-RRA	0.2	1.74474
51	KO	scMAGeCK-RRA	0.4	1.87249
52	KO	scMAGeCK-RRA	0.6	1.766
53	KO	scMAGeCK-RRA	0.8	1.84603
54	KO	scMAGeCK-RRA	1.0	1.9625
55	KO	random	0.2	0
56	KO	random	0.4	0
57	KO	random	0.6	0
58	KO	random	0.8	0
59	KO	random	1.0	0
60	non-KO	RENGE	0.2	0.087893
61	non-KO	RENGE	0.4	0.193593
62	non-KO	RENGE	0.6	0.274712
63	non-KO	RENGE	0.8	0.299379
64	non-KO	GENIE3	0.2	0.0762698
65	non-KO	GENIE3	0.4	0.135015
66	non-KO	GENIE3	0.6	0.141241
67	non-KO	GENIE3	0.8	0.2332
68	non-KO	dynGENIE3	0.2	0.0167545
69	non-KO	dynGENIE3	0.4	0.0908668
70	non-KO	dynGENIE3	0.6	0.121239
71	non-KO	dynGENIE3	0.8	0.276453
72	non-KO	BINGO	0.2	0.0248553
73	non-KO	BINGO	0.4	0.14794
74	non-KO	BINGO	0.6	0.212648
75	non-KO	BINGO	0.8	0.115577
76	non-KO	random	0.2	0
77	non-KO	random	0.4	0
78	non-KO	random	0.6	0
79	non-KO	random	0.8	0

## Sheet: figure_2c
	KO or non-KO	Method	Ratio of KO genes	log2(AUPRC ratio)
0	KO	random	0.2	0
1	KO	random	0.4	0
2	KO	random	0.6	0
3	KO	random	0.8	0
4	KO	random	1.0	0
5	KO	MIMOSCA	0.2	2.16534
6	KO	MIMOSCA	0.4	1.7772
7	KO	MIMOSCA	0.6	1.45109
8	KO	MIMOSCA	0.8	1.34114
9	KO	MIMOSCA	1.0	1.55259
10	KO	scMAGeCK-LR	0.2	2.49852
11	KO	scMAGeCK-LR	0.4	2.65997
12	KO	scMAGeCK-LR	0.6	2.64574
13	KO	scMAGeCK-LR	0.8	2.79231
14	KO	scMAGeCK-LR	1.0	3.10791
15	KO	scMAGeCK-RRA	0.2	2.44538
16	KO	scMAGeCK-RRA	0.4	2.57227
17	KO	scMAGeCK-RRA	0.6	2.52553
18	KO	scMAGeCK-RRA	0.8	2.68071
19	KO	scMAGeCK-RRA	1.0	2.93458
20	KO	RENGE	0.2	2.51341
21	KO	RENGE	0.4	2.67544
22	KO	RENGE	0.6	2.54542
23	KO	RENGE	0.8	2.53172
24	KO	RENGE	1.0	2.64216

## Sheet: figure_2d
	KO or non-KO	Method	Ratio of KO genes	log2(AUPRC ratio)
0	non-KO	random	0.2	0
1	non-KO	random	0.2	0
2	non-KO	random	0.2	0
3	non-KO	random	0.2	0
4	non-KO	random	0.2	0
5	non-KO	random	0.2	0
6	non-KO	random	0.2	0
7	non-KO	random	0.2	0
8	non-KO	random	0.2	0
9	non-KO	random	0.2	0
10	non-KO	random	0.2	0
11	non-KO	random	0.2	0
12	non-KO	random	0.2	0
13	non-KO	random	0.2	0
14	non-KO	random	0.2	0
15	non-KO	random	0.2	0
16	non-KO	random	0.2	0
17	non-KO	random	0.2	0
18	non-KO	random	0.2	0
19	non-KO	random	0.2	0
20	non-KO	random	0.2	0
21	non-KO	random	0.2	0
22	non-KO	random	0.2	0
23	non-KO	random	0.2	0
24	non-KO	random	0.2	0
25	non-KO	random	0.2	0
26	non-KO	random	0.2	0
27	non-KO	random	0.2	0
28	non-KO	random	0.2	0
29	non-KO	random	0.2	0
30	non-KO	random	0.2	0
31	non-KO	random	0.2	0
32	non-KO	random	0.2	0
33	non-KO	random	0.2	0
34	non-KO	random	0.2	0
35	non-KO	random	0.2	0
36	non-KO	random	0.2	0
37	non-KO	random	0.2	0
38	non-KO	random	0.2	0
39	non-KO	random	0.2	0
40	non-KO	random	0.2	0
41	non-KO	random	0.2	0
42	non-KO	random	0.2	0
43	non-KO	random	0.2	0
44	non-KO	random	0.2	0
45	non-KO	random	0.2	0
46	non-KO	random	0.2	0
47	non-KO	random	0.2	0
48	non-KO	random	0.2	0
49	non-KO	random	0.2	0
50	non-KO	random	0.2	0
51	non-KO	random	0.2	0
52	non-KO	random	0.2	0
53	non-KO	random	0.2	0
54	non-KO	random	0.2	0
55	non-KO	random	0.2	0
56	non-KO	random	0.2	0
57	non-KO	random	0.2	0
58	non-KO	random	0.2	0
59	non-KO	random	0.2	0
60	non-KO	random	0.2	0
61	non-KO	random	0.2	0
62	non-KO	random	0.2	0
63	non-KO	random	0.2	0
64	non-KO	random	0.2	0
65	non-KO	random	0.2	0
66	non-KO	random	0.2	0
67	non-KO	random	0.2	0
68	non-KO	random	0.2	0
69	non-KO	random	0.2	0
70	non-KO	random	0.2	0
71	non-KO	random	0.2	0
72	non-KO	random	0.2	0
73	non-KO	random	0.2	0
74	non-KO	random	0.2	0
75	non-KO	random	0.2	0
76	non-KO	random	0.2	0
77	non-KO	random	0.2	0
78	non-KO	random	0.2	0
79	non-KO	random	0.2	0
80	non-KO	random	0.2	0
81	non-KO	random	0.2	0
82	non-KO	random	0.2	0
83	non-KO	random	0.2	0
84	non-KO	random	0.2	0
85	non-KO	random	0.2	0
86	non-KO	random	0.2	0
87	non-KO	random	0.2	0
88	non-KO	random	0.2	0
89	non-KO	random	0.2	0
90	non-KO	random	0.2	0
91	non-KO	random	0.2	0
92	non-KO	random	0.2	0
93	non-KO	random	0.2	0
94	non-KO	random	0.2	0
95	non-KO	random	0.2	0
96	non-KO	random	0.2	0
97	non-KO	random	0.2	0
98	non-KO	random	0.2	0
99	non-KO	random	0.2	0
100	non-KO	random	0.2	0
101	non-KO	random	0.2	0
102	non-KO	random	0.2	0
103	non-KO	random	0.2	0
104	non-KO	random	0.2	0
105	non-KO	random	0.2	0
106	non-KO	random	0.2	0
107	non-KO	random	0.2	0
108	non-KO	random	0.2	0
109	non-KO	random	0.2	0
110	non-KO	random	0.2	0
111	non-KO	random	0.2	0
112	non-KO	random	0.2	0
113	non-KO	random	0.2	0
114	non-KO	random	0.2	0
115	non-KO	random	0.2	0
116	non-KO	random	0.2	0
117	non-KO	random	0.2	0
118	non-KO	random	0.2	0
119	non-KO	random	0.2	0
120	non-KO	random	0.2	0
121	non-KO	random	0.2	0
122	non-KO	random	0.2	0
123	non-KO	random	0.2	0
124	non-KO	random	0.2	0
125	non-KO	random	0.2	0
126	non-KO	random	0.2	0
127	non-KO	random	0.2	0
128	non-KO	random	0.2	0
129	non-KO	random	0.2	0
130	non-KO	random	0.2	0
131	non-KO	random	0.2	0
132	non-KO	random	0.2	0
133	non-KO	random	0.2	0
134	non-KO	random	0.2	0
135	non-KO	random	0.2	0
136	non-KO	random	0.2	0
137	non-KO	random	0.2	0
138	non-KO	random	0.2	0
139	non-KO	random	0.2	0
140	non-KO	random	0.2	0
141	non-KO	random	0.4	0
142	non-KO	random	0.4	0
143	non-KO	random	0.4	0
144	non-KO	random	0.4	0
145	non-KO	random	0.4	0
146	non-KO	random	0.4	0
147	non-KO	random	0.4	0
148	non-KO	random	0.4	0
149	non-KO	random	0.4	0
150	non-KO	random	0.4	0
151	non-KO	random	0.4	0
152	non-KO	random	0.4	0
153	non-KO	random	0.4	0
154	non-KO	random	0.4	0
155	non-KO	random	0.4	0
156	non-KO	random	0.4	0
157	non-KO	random	0.4	0
158	non-KO	random	0.4	0
159	non-KO	random	0.4	0
160	non-KO	random	0.4	0
161	non-KO	random	0.4	0
162	non-KO	random	0.4	0
163	non-KO	random	0.4	0
164	non-KO	random	0.4	0
165	non-KO	random	0.4	0
166	non-KO	random	0.4	0
167	non-KO	random	0.4	0
168	non-KO	random	0.4	0
169	non-KO	random	0.4	0
170	non-KO	random	0.4	0
171	non-KO	random	0.4	0
172	non-KO	random	0.4	0
173	non-KO	random	0.4	0
174	non-KO	random	0.4	0
175	non-KO	random	0.4	0
176	non-KO	random	0.4	0
177	non-KO	random	0.4	0
178	non-KO	random	0.4	0
179	non-KO	random	0.4	0
180	non-KO	random	0.4	0
181	non-KO	random	0.4	0
182	non-KO	random	0.4	0
183	non-KO	random	0.4	0
184	non-KO	random	0.4	0
185	non-KO	random	0.4	0
186	non-KO	random	0.4	0
187	non-KO	random	0.4	0
188	non-KO	random	0.4	0
189	non-KO	random	0.4	0
190	non-KO	random	0.4	0
191	non-KO	random	0.4	0
192	non-KO	random	0.4	0
193	non-KO	random	0.4	0
194	non-KO	random	0.4	0
195	non-KO	random	0.4	0
196	non-KO	random	0.4	0
197	non-KO	random	0.4	0
198	non-KO	random	0.4	0
199	non-KO	random	0.4	0
200	non-KO	random	0.4	0
201	non-KO	random	0.4	0
202	non-KO	random	0.4	0
203	non-KO	random	0.4	0
204	non-KO	random	0.4	0
205	non-KO	random	0.4	0
206	non-KO	random	0.4	0
207	non-KO	random	0.4	0
208	non-KO	random	0.4	0
209	non-KO	random	0.4	0
210	non-KO	random	0.4	0
211	non-KO	random	0.4	0
212	non-KO	random	0.4	0
213	non-KO	random	0.4	0
214	non-KO	random	0.4	0
215	non-KO	random	0.4	0
216	non-KO	random	0.4	0
217	non-KO	random	0.4	0
218	non-KO	random	0.4	0
219	non-KO	random	0.4	0
220	non-KO	random	0.4	0
221	non-KO	random	0.4	0
222	non-KO	random	0.4	0
223	non-KO	random	0.4	0
224	non-KO	random	0.4	0
225	non-KO	random	0.4	0
226	non-KO	random	0.4	0
227	non-KO	random	0.4	0
228	non-KO	random	0.4	0
229	non-KO	random	0.4	0
230	non-KO	random	0.4	0
231	non-KO	random	0.4	0
232	non-KO	random	0.4	0
233	non-KO	random	0.4	0
234	non-KO	random	0.4	0
235	non-KO	random	0.4	0
236	non-KO	random	0.4	0
237	non-KO	random	0.4	0
238	non-KO	random	0.4	0
239	non-KO	random	0.4	0
240	non-KO	random	0.4	0
241	non-KO	random	0.4	0
242	non-KO	random	0.4	0
243	non-KO	random	0.4	0
244	non-KO	random	0.4	0
245	non-KO	random	0.4	0
246	non-KO	random	0.4	0
247	non-KO	random	0.4	0
248	non-KO	random	0.4	0
249	non-KO	random	0.4	0
250	non-KO	random	0.4	0
251	non-KO	random	0.4	0
252	non-KO	random	0.4	0
253	non-KO	random	0.4	0
254	non-KO	random	0.4	0
255	non-KO	random	0.4	0
256	non-KO	random	0.4	0
257	non-KO	random	0.4	0
258	non-KO	random	0.4	0
259	non-KO	random	0.4	0
260	non-KO	random	0.4	0
261	non-KO	random	0.4	0
262	non-KO	random	0.4	0
263	non-KO	random	0.4	0
264	non-KO	random	0.4	0
265	non-KO	random	0.4	0
266	non-KO	random	0.4	0
267	non-KO	random	0.4	0
268	non-KO	random	0.4	0
269	non-KO	random	0.4	0
270	non-KO	random	0.4	0
271	non-KO	random	0.4	0
272	non-KO	random	0.4	0
273	non-KO	random	0.4	0
274	non-KO	random	0.6	0
275	non-KO	random	0.6	0
276	non-KO	random	0.6	0
277	non-KO	random	0.6	0
278	non-KO	random	0.6	0
279	non-KO	random	0.6	0
280	non-KO	random	0.6	0
281	non-KO	random	0.6	0
282	non-KO	random	0.6	0
283	non-KO	random	0.6	0
284	non-KO	random	0.6	0
285	non-KO	random	0.6	0
286	non-KO	random	0.6	0
287	non-KO	random	0.6	0
288	non-KO	random	0.6	0
289	non-KO	random	0.6	0
290	non-KO	random	0.6	0
291	non-KO	random	0.6	0
292	non-KO	random	0.6	0
293	non-KO	random	0.6	0
294	non-KO	random	0.6	0
295	non-KO	random	0.6	0
296	non-KO	random	0.6	0
297	non-KO	random	0.6	0
298	non-KO	random	0.6	0
299	non-KO	random	0.6	0
300	non-KO	random	0.6	0
301	non-KO	random	0.6	0
302	non-KO	random	0.6	0
303	non-KO	random	0.6	0
304	non-KO	random	0.6	0
305	non-KO	random	0.6	0
306	non-KO	random	0.6	0
307	non-KO	random	0.6	0
308	non-KO	random	0.6	0
309	non-KO	random	0.6	0
310	non-KO	random	0.6	0
311	non-KO	random	0.6	0
312	non-KO	random	0.6	0
313	non-KO	random	0.6	0
314	non-KO	random	0.6	0
315	non-KO	random	0.6	0
316	non-KO	random	0.6	0
317	non-KO	random	0.6	0
318	non-KO	random	0.6	0
319	non-KO	random	0.6	0
320	non-KO	random	0.6	0
321	non-KO	random	0.6	0
322	non-KO	random	0.6	0
323	non-KO	random	0.6	0
324	non-KO	random	0.6	0
325	non-KO	random	0.6	0
326	non-KO	random	0.6	0
327	non-KO	random	0.6	0
328	non-KO	random	0.6	0
329	non-KO	random	0.6	0
330	non-KO	random	0.6	0
331	non-KO	random	0.6	0
332	non-KO	random	0.6	0
333	non-KO	random	0.6	0
334	non-KO	random	0.6	0
335	non-KO	random	0.6	0
336	non-KO	random	0.6	0
337	non-KO	random	0.6	0
338	non-KO	random	0.6	0
339	non-KO	random	0.6	0
340	non-KO	random	0.6	0
341	non-KO	random	0.6	0
342	non-KO	random	0.6	0
343	non-KO	random	0.6	0
344	non-KO	random	0.6	0
345	non-KO	random	0.6	0
346	non-KO	random	0.6	0
347	non-KO	random	0.6	0
348	non-KO	random	0.6	0
349	non-KO	random	0.6	0
350	non-KO	random	0.6	0
351	non-KO	random	0.6	0
352	non-KO	random	0.6	0
353	non-KO	random	0.6	0
354	non-KO	random	0.6	0
355	non-KO	random	0.6	0
356	non-KO	random	0.6	0
357	non-KO	random	0.6	0
358	non-KO	random	0.6	0
359	non-KO	random	0.6	0
360	non-KO	random	0.6	0
361	non-KO	random	0.6	0
362	non-KO	random	0.6	0
363	non-KO	random	0.6	0
364	non-KO	random	0.6	0
365	non-KO	random	0.6	0
366	non-KO	random	0.6	0
367	non-KO	random	0.6	0
368	non-KO	random	0.6	0
369	non-KO	random	0.6	0
370	non-KO	random	0.6	0
371	non-KO	random	0.6	0
372	non-KO	random	0.6	0
373	non-KO	random	0.6	0
374	non-KO	random	0.6	0
375	non-KO	random	0.6	0
376	non-KO	random	0.6	0
377	non-KO	random	0.6	0
378	non-KO	random	0.6	0
379	non-KO	random	0.6	0
380	non-KO	random	0.6	0
381	non-KO	random	0.6	0
382	non-KO	random	0.6	0
383	non-KO	random	0.6	0
384	non-KO	random	0.6	0
385	non-KO	random	0.6	0
386	non-KO	random	0.6	0
387	non-KO	random	0.6	0
388	non-KO	random	0.6	0
389	non-KO	random	0.6	0
390	non-KO	random	0.6	0
391	non-KO	random	0.6	0
392	non-KO	random	0.6	0
393	non-KO	random	0.6	0
394	non-KO	random	0.6	0
395	non-KO	random	0.8	0
396	non-KO	random	0.8	0
397	non-KO	random	0.8	0
398	non-KO	random	0.8	0
399	non-KO	random	0.8	0
400	non-KO	random	0.8	0
401	non-KO	random	0.8	0
402	non-KO	random	0.8	0
403	non-KO	random	0.8	0
404	non-KO	random	0.8	0
405	non-KO	random	0.8	0
406	non-KO	random	0.8	0
407	non-KO	random	0.8	0
408	non-KO	random	0.8	0
409	non-KO	random	0.8	0
410	non-KO	random	0.8	0
411	non-KO	random	0.8	0
412	non-KO	random	0.8	0
413	non-KO	random	0.8	0
414	non-KO	random	0.8	0
415	non-KO	random	0.8	0
416	non-KO	random	0.8	0
417	non-KO	random	0.8	0
418	non-KO	random	0.8	0
419	non-KO	random	0.8	0
420	non-KO	random	0.8	0
421	non-KO	random	0.8	0
422	non-KO	random	0.8	0
423	non-KO	random	0.8	0
424	non-KO	random	0.8	0
425	non-KO	random	0.8	0
426	non-KO	random	0.8	0
427	non-KO	random	0.8	0
428	non-KO	random	0.8	0
429	non-KO	random	0.8	0
430	non-KO	random	0.8	0
431	non-KO	random	0.8	0
432	non-KO	random	0.8	0
433	non-KO	random	0.8	0
434	non-KO	random	0.8	0
435	non-KO	random	0.8	0
436	non-KO	random	0.8	0
437	non-KO	random	0.8	0
438	non-KO	random	0.8	0
439	non-KO	random	0.8	0
440	non-KO	random	0.8	0
441	non-KO	random	0.8	0
442	non-KO	random	0.8	0
443	non-KO	random	0.8	0
444	non-KO	random	0.8	0
445	non-KO	random	0.8	0
446	non-KO	random	0.8	0
447	non-KO	random	0.8	0
448	non-KO	random	0.8	0
449	non-KO	random	0.8	0
450	non-KO	random	0.8	0
451	non-KO	random	0.8	0
452	non-KO	random	0.8	0
453	non-KO	random	0.8	0
454	non-KO	random	0.8	0
455	non-KO	random	0.8	0
456	non-KO	random	0.8	0
457	non-KO	random	0.8	0
458	non-KO	random	0.8	0
459	non-KO	random	0.8	0
460	non-KO	random	0.8	0
461	non-KO	random	0.8	0
462	non-KO	random	0.8	0
463	non-KO	random	0.8	0
464	non-KO	random	0.8	0
465	non-KO	random	0.8	0
466	non-KO	random	0.8	0
467	non-KO	random	0.8	0
468	non-KO	random	0.8	0
469	non-KO	random	0.8	0
470	non-KO	random	0.8	0
471	non-KO	random	0.8	0
472	non-KO	random	0.8	0
473	non-KO	random	0.8	0
474	non-KO	random	0.8	0
475	non-KO	random	0.8	0
476	non-KO	random	0.8	0
477	non-KO	random	0.8	0
478	non-KO	random	0.8	0
479	non-KO	random	0.8	0
480	non-KO	random	0.8	0
481	non-KO	random	0.8	0
482	non-KO	random	0.8	0
483	non-KO	random	0.8	0
484	non-KO	random	0.8	0
485	non-KO	random	0.8	0
486	non-KO	random	0.8	0
487	non-KO	random	0.8	0
488	non-KO	random	0.8	0
489	non-KO	random	0.8	0
490	non-KO	random	0.8	0
491	non-KO	random	0.8	0
492	non-KO	random	0.8	0
493	non-KO	random	0.8	0
494	non-KO	random	0.8	0
495	non-KO	random	0.8	0
496	non-KO	random	0.8	0
497	non-KO	random	0.8	0
498	non-KO	random	0.8	0
499	non-KO	random	0.8	0
500	non-KO	random	0.8	0
501	non-KO	random	0.8	0
502	non-KO	random	0.8	0
503	non-KO	random	0.8	0
504	non-KO	random	0.8	0
505	non-KO	random	0.8	0
506	non-KO	random	0.8	0
507	non-KO	random	0.8	0
508	non-KO	random	0.8	0
509	non-KO	RENGE	0.2	0.00535403
510	non-KO	RENGE	0.2	0.00579295
511	non-KO	RENGE	0.2	0
512	non-KO	RENGE	0.2	0.025215
513	non-KO	RENGE	0.2	0.171463
514	non-KO	RENGE	0.2	0
515	non-KO	RENGE	0.2	0.00667627
516	non-KO	RENGE	0.2	0.0529034
517	non-KO	RENGE	0.2	0.0710577
518	non-KO	RENGE	0.2	0.287409
519	non-KO	RENGE	0.2	0
520	non-KO	RENGE	0.2	0.110424
521	non-KO	RENGE	0.2	0.0546417
522	non-KO	RENGE	0.2	0
523	non-KO	RENGE	0.2	0.617215
524	non-KO	RENGE	0.2	-0.00970842
525	non-KO	RENGE	0.2	0.0194167
526	non-KO	RENGE	0.2	0
527	non-KO	RENGE	0.2	0.114512
528	non-KO	RENGE	0.2	-0.0105935
529	non-KO	RENGE	0.2	0.0542838
530	non-KO	RENGE	0.2	0
531	non-KO	RENGE	0.2	-0.0027147
532	non-KO	RENGE	0.2	-0.0393401
533	non-KO	RENGE	0.2	0.0393911
534	non-KO	RENGE	0.2	0
535	non-KO	RENGE	0.2	0.180951
536	non-KO	RENGE	0.2	0
537	non-KO	RENGE	0.2	0.00566069
538	non-KO	RENGE	0.2	0
539	non-KO	RENGE	0.2	0.0352021
540	non-KO	RENGE	0.2	0.0150908
541	non-KO	RENGE	0.2	0.0111763
542	non-KO	RENGE	0.2	-0.00844259
543	non-KO	RENGE	0.2	0.0713211
544	non-KO	RENGE	0.2	0.00307827
545	non-KO	RENGE	0.2	-0.0577769
546	non-KO	RENGE	0.2	-0.00609241
547	non-KO	RENGE	0.2	0.0687342
548	non-KO	RENGE	0.2	0.016845
549	non-KO	RENGE	0.2	0.227081
550	non-KO	RENGE	0.2	0.041536
551	non-KO	RENGE	0.2	-0.00128979
552	non-KO	RENGE	0.2	0.00432255
553	non-KO	RENGE	0.2	-0.044145
554	non-KO	RENGE	0.2	0.0386988
555	non-KO	RENGE	0.2	0.054124
556	non-KO	RENGE	0.2	-0.00817214
557	non-KO	RENGE	0.2	0
558	non-KO	RENGE	0.2	0.0255403
559	non-KO	RENGE	0.2	0
560	non-KO	RENGE	0.2	-0.00463172
561	non-KO	RENGE	0.2	0
562	non-KO	RENGE	0.2	0.032818
563	non-KO	RENGE	0.2	0.00270337
564	non-KO	RENGE	0.2	-0.00671283
565	non-KO	RENGE	0.2	0.0194695
566	non-KO	RENGE	0.2	0.0161398
567	non-KO	RENGE	0.2	-0.00155295
568	non-KO	RENGE	0.2	-0.00657456
569	non-KO	RENGE	0.2	0.00604266
570	non-KO	RENGE	0.2	-0.135313
571	non-KO	RENGE	0.2	0
572	non-KO	RENGE	0.2	-0.0483336
573	non-KO	RENGE	0.2	-0.0468932
574	non-KO	RENGE	0.2	0.029061
575	non-KO	RENGE	0.2	-0.00368464
576	non-KO	RENGE	0.2	0
577	non-KO	RENGE	0.2	0
578	non-KO	RENGE	0.2	0.199625
579	non-KO	RENGE	0.2	0.0513532
580	non-KO	RENGE	0.2	0
581	non-KO	RENGE	0.2	0
582	non-KO	RENGE	0.2	0.037672
583	non-KO	RENGE	0.2	0.0296643
584	non-KO	RENGE	0.2	0.0465735
585	non-KO	RENGE	0.2	0.0333522
586	non-KO	RENGE	0.2	0.0633791
587	non-KO	RENGE	0.2	0.0566112
588	non-KO	RENGE	0.2	-0.00434965
589	non-KO	RENGE	0.2	0
590	non-KO	RENGE	0.2	-0.0168124
591	non-KO	RENGE	0.2	0
592	non-KO	RENGE	0.2	0
593	non-KO	RENGE	0.2	1.0233
594	non-KO	RENGE	0.2	0.135175
595	non-KO	RENGE	0.2	0.00959169
596	non-KO	RENGE	0.2	0
597	non-KO	RENGE	0.2	0.288411
598	non-KO	RENGE	0.2	0.0127781
599	non-KO	RENGE	0.2	0.0287757
600	non-KO	RENGE	0.2	0
601	non-KO	RENGE	0.2	-0.00308483
602	non-KO	RENGE	0.2	0.0237507
603	non-KO	RENGE	0.2	0.142015
604	non-KO	RENGE	0.2	0.354643
605	non-KO	RENGE	0.2	0
606	non-KO	RENGE	0.2	0
607	non-KO	RENGE	0.2	0.413479
608	non-KO	RENGE	0.2	0.470107
609	non-KO	RENGE	0.2	0.212532
610	non-KO	RENGE	0.2	0.777308
611	non-KO	RENGE	0.2	0.0929393
612	non-KO	RENGE	0.2	1.86791
613	non-KO	RENGE	0.2	0
614	non-KO	RENGE	0.2	-0.00179653
615	non-KO	RENGE	0.2	0.408666
616	non-KO	RENGE	0.2	0.00542876
617	non-KO	RENGE	0.2	-0.0140042
618	non-KO	RENGE	0.2	0
619	non-KO	RENGE	0.2	1.07205
620	non-KO	RENGE	0.2	0.0131131
621	non-KO	RENGE	0.2	0.0959411
622	non-KO	RENGE	0.2	0.220304
623	non-KO	RENGE	0.2	0.0180532
624	non-KO	RENGE	0.2	0.121756
625	non-KO	RENGE	0.2	0.00297923
626	non-KO	RENGE	0.2	0.00910885
627	non-KO	RENGE	0.2	0.144288
628	non-KO	RENGE	0.2	-0.00594927
629	non-KO	RENGE	0.2	0.00100151
630	non-KO	RENGE	0.2	0.00145996
631	non-KO	RENGE	0.2	0.0959026
632	non-KO	RENGE	0.2	0.293168
633	non-KO	RENGE	0.2	2.93262
634	non-KO	RENGE	0.2	1.75474
635	non-KO	RENGE	0.2	0.0303327
636	non-KO	RENGE	0.2	1.36479
637	non-KO	RENGE	0.2	-0.00843692
638	non-KO	RENGE	0.2	0.597187
639	non-KO	RENGE	0.2	0.100398
640	non-KO	RENGE	0.2	0
641	non-KO	RENGE	0.2	1.24832
642	non-KO	RENGE	0.2	0.00710132
643	non-KO	RENGE	0.2	-0.0197034
644	non-KO	RENGE	0.2	0.316517
645	non-KO	RENGE	0.2	1.25025
646	non-KO	RENGE	0.2	0.715393
647	non-KO	RENGE	0.2	0
648	non-KO	RENGE	0.2	0.136353
649	non-KO	RENGE	0.2	0.0502751
650	non-KO	RENGE	0.4	0
651	non-KO	RENGE	0.4	0
652	non-KO	RENGE	0.4	0.016994
653	non-KO	RENGE	0.4	0.00194122
654	non-KO	RENGE	0.4	-0.0364616
655	non-KO	RENGE	0.4	0.00710572
656	non-KO	RENGE	0.4	0.115624
657	non-KO	RENGE	0.4	1.20855
658	non-KO	RENGE	0.4	0.0061424
659	non-KO	RENGE	0.4	-0.000662547
660	non-KO	RENGE	0.4	0.087121
661	non-KO	RENGE	0.4	0.36764
662	non-KO	RENGE	0.4	0
663	non-KO	RENGE	0.4	-0.00280361
664	non-KO	RENGE	0.4	0.0308674
665	non-KO	RENGE	0.4	0
666	non-KO	RENGE	0.4	0.0200708
667	non-KO	RENGE	0.4	-0.0025171
668	non-KO	RENGE	0.4	0
669	non-KO	RENGE	0.4	-0.221716
670	non-KO	RENGE	0.4	-0.0761253
671	non-KO	RENGE	0.4	0
672	non-KO	RENGE	0.4	0.0273393
673	non-KO	RENGE	0.4	0.0517006
674	non-KO	RENGE	0.4	-0.0097882
675	non-KO	RENGE	0.4	0
676	non-KO	RENGE	0.4	0.2274
677	non-KO	RENGE	0.4	0
678	non-KO	RENGE	0.4	0.0798077
679	non-KO	RENGE	0.4	-0.093706
680	non-KO	RENGE	0.4	0.0190414
681	non-KO	RENGE	0.4	0.0291122
682	non-KO	RENGE	0.4	0.182387
683	non-KO	RENGE	0.4	-0.0195176
684	non-KO	RENGE	0.4	0.186173
685	non-KO	RENGE	0.4	0.0611771
686	non-KO	RENGE	0.4	0.08767
687	non-KO	RENGE	0.4	0.0880579
688	non-KO	RENGE	0.4	0.063672
689	non-KO	RENGE	0.4	-0.00320325
690	non-KO	RENGE	0.4	0.0440877
691	non-KO	RENGE	0.4	-0.00229045
692	non-KO	RENGE	0.4	-0.133525
693	non-KO	RENGE	0.4	0.122033
694	non-KO	RENGE	0.4	0
695	non-KO	RENGE	0.4	0
696	non-KO	RENGE	0.4	0
697	non-KO	RENGE	0.4	0
698	non-KO	RENGE	0.4	0.169838
699	non-KO	RENGE	0.4	-0.059788
700	non-KO	RENGE	0.4	0
701	non-KO	RENGE	0.4	0.04464
702	non-KO	RENGE	0.4	0.202366
703	non-KO	RENGE	0.4	0.00419323
704	non-KO	RENGE	0.4	0.548734
705	non-KO	RENGE	0.4	-0.125877
706	non-KO	RENGE	0.4	0.0773028
707	non-KO	RENGE	0.4	0.0894024
708	non-KO	RENGE	0.4	0.023285
709	non-KO	RENGE	0.4	0.218904
710	non-KO	RENGE	0.4	-0.00167639
711	non-KO	RENGE	0.4	0.124545
712	non-KO	RENGE	0.4	0.0361156
713	non-KO	RENGE	0.4	0
714	non-KO	RENGE	0.4	0.00217762
715	non-KO	RENGE	0.4	0.230021
716	non-KO	RENGE	0.4	-0.00444867
717	non-KO	RENGE	0.4	0.078465
718	non-KO	RENGE	0.4	0.000433432
719	non-KO	RENGE	0.4	-0.00756781
720	non-KO	RENGE	0.4	0.0983759
721	non-KO	RENGE	0.4	-0.00235352
722	non-KO	RENGE	0.4	-0.0866922
723	non-KO	RENGE	0.4	-0.0053779
724	non-KO	RENGE	0.4	0.0393926
725	non-KO	RENGE	0.4	0.0156661
726	non-KO	RENGE	0.4	1.28334
727	non-KO	RENGE	0.4	0
728	non-KO	RENGE	0.4	-0.000407796
729	non-KO	RENGE	0.4	-0.019851
730	non-KO	RENGE	0.4	0.0218762
731	non-KO	RENGE	0.4	0
732	non-KO	RENGE	0.4	0.0156743
733	non-KO	RENGE	0.4	2.25859
734	non-KO	RENGE	0.4	0
735	non-KO	RENGE	0.4	0.300481
736	non-KO	RENGE	0.4	0.0127585
737	non-KO	RENGE	0.4	2.05685
738	non-KO	RENGE	0.4	0
739	non-KO	RENGE	0.4	0.988353
740	non-KO	RENGE	0.4	1.46362
741	non-KO	RENGE	0.4	0.172163
742	non-KO	RENGE	0.4	0.584345
743	non-KO	RENGE	0.4	0.0513428
744	non-KO	RENGE	0.4	1.29624
745	non-KO	RENGE	0.4	0.383475
746	non-KO	RENGE	0.4	0.119702
747	non-KO	RENGE	0.4	2.82319
748	non-KO	RENGE	0.4	1.0142
749	non-KO	RENGE	0.4	0.0909534
750	non-KO	RENGE	0.4	1.49228
751	non-KO	RENGE	0.4	0.69415
752	non-KO	RENGE	0.4	0
753	non-KO	RENGE	0.4	0.132056
754	non-KO	RENGE	0.4	0.227787
755	non-KO	RENGE	0.4	0.588654
756	non-KO	RENGE	0.4	0.546389
757	non-KO	RENGE	0.4	0.000601088
758	non-KO	RENGE	0.4	-0.00369963
759	non-KO	RENGE	0.4	1.37523
760	non-KO	RENGE	0.4	2.51724
761	non-KO	RENGE	0.4	1.7507
762	non-KO	RENGE	0.4	0
763	non-KO	RENGE	0.4	0.374497
764	non-KO	RENGE	0.4	0.207724
765	non-KO	RENGE	0.4	0
766	non-KO	RENGE	0.4	0.12463
767	non-KO	RENGE	0.4	0.163096
768	non-KO	RENGE	0.4	1.04615
769	non-KO	RENGE	0.4	0.278005
770	non-KO	RENGE	0.4	1.52603
771	non-KO	RENGE	0.4	0.144527
772	non-KO	RENGE	0.4	0.1479
773	non-KO	RENGE	0.4	1.81757
774	non-KO	RENGE	0.4	1.55403
775	non-KO	RENGE	0.4	0.356603
776	non-KO	RENGE	0.4	0
777	non-KO	RENGE	0.4	0.0710831
778	non-KO	RENGE	0.4	0.397138
779	non-KO	RENGE	0.4	0
780	non-KO	RENGE	0.4	0
781	non-KO	RENGE	0.4	1.48959
782	non-KO	RENGE	0.4	0.0679507
783	non-KO	RENGE	0.6	0.0350478
784	non-KO	RENGE	0.6	0.166619
785	non-KO	RENGE	0.6	0.1335
786	non-KO	RENGE	0.6	0.034584
787	non-KO	RENGE	0.6	1.3438
788	non-KO	RENGE	0.6	0
789	non-KO	RENGE	0.6	0
790	non-KO	RENGE	0.6	1.11324
791	non-KO	RENGE	0.6	0.78564
792	non-KO	RENGE	0.6	0.30055
793	non-KO	RENGE	0.6	0.0592083
794	non-KO	RENGE	0.6	-0.00628827
795	non-KO	RENGE	0.6	0.0777466
796	non-KO	RENGE	0.6	0.0077786
797	non-KO	RENGE	0.6	0.144781
798	non-KO	RENGE	0.6	1.75653
799	non-KO	RENGE	0.6	0
800	non-KO	RENGE	0.6	0.0850397
801	non-KO	RENGE	0.6	0
802	non-KO	RENGE	0.6	0.0199841
803	non-KO	RENGE	0.6	0.699426
804	non-KO	RENGE	0.6	0
805	non-KO	RENGE	0.6	0.191393
806	non-KO	RENGE	0.6	0.735108
807	non-KO	RENGE	0.6	-0.00198151
808	non-KO	RENGE	0.6	-0.00136425
809	non-KO	RENGE	0.6	0.260359
810	non-KO	RENGE	0.6	0.0209163
811	non-KO	RENGE	0.6	0
812	non-KO	RENGE	0.6	0
813	non-KO	RENGE	0.6	0.175799
814	non-KO	RENGE	0.6	0.055515
815	non-KO	RENGE	0.6	0.00869
816	non-KO	RENGE	0.6	0.0657146
817	non-KO	RENGE	0.6	0.00622657
818	non-KO	RENGE	0.6	0.0270056
819	non-KO	RENGE	0.6	0.0693716
820	non-KO	RENGE	0.6	0.0472966
821	non-KO	RENGE	0.6	0.00959066
822	non-KO	RENGE	0.6	0.693882
823	non-KO	RENGE	0.6	-0.00183972
824	non-KO	RENGE	0.6	-0.00871079
825	non-KO	RENGE	0.6	0.0104645
826	non-KO	RENGE	0.6	-0.0641477
827	non-KO	RENGE	0.6	0
828	non-KO	RENGE	0.6	0.816451
829	non-KO	RENGE	0.6	0.0311638
830	non-KO	RENGE	0.6	0.0681229
831	non-KO	RENGE	0.6	0.0438633
832	non-KO	RENGE	0.6	-0.00178784
833	non-KO	RENGE	0.6	0.923283
834	non-KO	RENGE	0.6	1.15453
835	non-KO	RENGE	0.6	0.166132
836	non-KO	RENGE	0.6	0
837	non-KO	RENGE	0.6	-0.138312
838	non-KO	RENGE	0.6	0.000368457
839	non-KO	RENGE	0.6	-0.000985592
840	non-KO	RENGE	0.6	0
841	non-KO	RENGE	0.6	0.0421438
842	non-KO	RENGE	0.6	0.00419107
843	non-KO	RENGE	0.6	0.189647
844	non-KO	RENGE	0.6	0.00519267
845	non-KO	RENGE	0.6	0.167371
846	non-KO	RENGE	0.6	-0.0274907
847	non-KO	RENGE	0.6	0.00636274
848	non-KO	RENGE	0.6	0.29911
849	non-KO	RENGE	0.6	0.121936
850	non-KO	RENGE	0.6	-0.0997858
851	non-KO	RENGE	0.6	-0.0073048
852	non-KO	RENGE	0.6	0
853	non-KO	RENGE	0.6	0
854	non-KO	RENGE	0.6	1.21374
855	non-KO	RENGE	0.6	0.0177184
856	non-KO	RENGE	0.6	0.081404
857	non-KO	RENGE	0.6	1.02564
858	non-KO	RENGE	0.6	2.47734
859	non-KO	RENGE	0.6	1.04721
860	non-KO	RENGE	0.6	1.32364
861	non-KO	RENGE	0.6	-0.107908
862	non-KO	RENGE	0.6	0.168813
863	non-KO	RENGE	0.6	0.0142803
864	non-KO	RENGE	0.6	0.565436
865	non-KO	RENGE	0.6	0.427665
866	non-KO	RENGE	0.6	-0.0034677
867	non-KO	RENGE	0.6	0.861697
868	non-KO	RENGE	0.6	0.48908
869	non-KO	RENGE	0.6	1.26147
870	non-KO	RENGE	0.6	1.3401
871	non-KO	RENGE	0.6	0
872	non-KO	RENGE	0.6	0.58748
873	non-KO	RENGE	0.6	0.590694
874	non-KO	RENGE	0.6	0.0574761
875	non-KO	RENGE	0.6	0.734712
876	non-KO	RENGE	0.6	0.0496236
877	non-KO	RENGE	0.6	-0.0547147
878	non-KO	RENGE	0.6	0.00560868
879	non-KO	RENGE	0.6	1.15327
880	non-KO	RENGE	0.6	0.96297
881	non-KO	RENGE	0.6	1.64904
882	non-KO	RENGE	0.6	0.995158
883	non-KO	RENGE	0.6	0.00467706
884	non-KO	RENGE	0.6	0.628091
885	non-KO	RENGE	0.6	0.0714039
886	non-KO	RENGE	0.6	0.297919
887	non-KO	RENGE	0.6	1.66884
888	non-KO	RENGE	0.6	0
889	non-KO	RENGE	0.6	0
890	non-KO	RENGE	0.6	1.71834
891	non-KO	RENGE	0.6	0.818904
892	non-KO	RENGE	0.6	0.0280924
893	non-KO	RENGE	0.6	1.84276
894	non-KO	RENGE	0.6	3.73443
895	non-KO	RENGE	0.6	1.45321
896	non-KO	RENGE	0.6	0.202081
897	non-KO	RENGE	0.6	0.466728
898	non-KO	RENGE	0.6	2.25772
899	non-KO	RENGE	0.6	0.0762217
900	non-KO	RENGE	0.6	0.341237
901	non-KO	RENGE	0.6	1.24284
902	non-KO	RENGE	0.6	0.107399
903	non-KO	RENGE	0.6	-0.00560582
904	non-KO	RENGE	0.8	0
905	non-KO	RENGE	0.8	-0.00559484
906	non-KO	RENGE	0.8	-0.0189354
907	non-KO	RENGE	0.8	0
908	non-KO	RENGE	0.8	0.196246
909	non-KO	RENGE	0.8	0.337235
910	non-KO	RENGE	0.8	-5.92081e-05
911	non-KO	RENGE	0.8	0.012791
912	non-KO	RENGE	0.8	0.176173
913	non-KO	RENGE	0.8	0.0856542
914	non-KO	RENGE	0.8	0
915	non-KO	RENGE	0.8	0.727265
916	non-KO	RENGE	0.8	0.0414766
917	non-KO	RENGE	0.8	0.0199363
918	non-KO	RENGE	0.8	0.086102
919	non-KO	RENGE	0.8	0
920	non-KO	RENGE	0.8	0.791051
921	non-KO	RENGE	0.8	0.0137011
922	non-KO	RENGE	0.8	0.130007
923	non-KO	RENGE	0.8	0.0736031
924	non-KO	RENGE	0.8	0.224049
925	non-KO	RENGE	0.8	0
926	non-KO	RENGE	0.8	0.0140803
927	non-KO	RENGE	0.8	0.343045
928	non-KO	RENGE	0.8	1.67022
929	non-KO	RENGE	0.8	-0.106892
930	non-KO	RENGE	0.8	0
931	non-KO	RENGE	0.8	0.148351
932	non-KO	RENGE	0.8	-0.131423
933	non-KO	RENGE	0.8	0.205605
934	non-KO	RENGE	0.8	0
935	non-KO	RENGE	0.8	0.122857
936	non-KO	RENGE	0.8	0.337553
937	non-KO	RENGE	0.8	-0.0230537
938	non-KO	RENGE	0.8	-0.0473419
939	non-KO	RENGE	0.8	0
940	non-KO	RENGE	0.8	0.0378576
941	non-KO	RENGE	0.8	0.154598
942	non-KO	RENGE	0.8	0
943	non-KO	RENGE	0.8	0
944	non-KO	RENGE	0.8	-0.0283227
945	non-KO	RENGE	0.8	0.81444
946	non-KO	RENGE	0.8	0.0874628
947	non-KO	RENGE	0.8	0.0137192
948	non-KO	RENGE	0.8	0.302424
949	non-KO	RENGE	0.8	0
950	non-KO	RENGE	0.8	0
951	non-KO	RENGE	0.8	0
952	non-KO	RENGE	0.8	0.899702
953	non-KO	RENGE	0.8	0.000437602
954	non-KO	RENGE	0.8	0.133646
955	non-KO	RENGE	0.8	0
956	non-KO	RENGE	0.8	0.0335676
957	non-KO	RENGE	0.8	0
958	non-KO	RENGE	0.8	-0.196517
959	non-KO	RENGE	0.8	0.264421
960	non-KO	RENGE	0.8	0.0302419
961	non-KO	RENGE	0.8	0.240314
962	non-KO	RENGE	0.8	0
963	non-KO	RENGE	0.8	0.0730492
964	non-KO	RENGE	0.8	0.00685554
965	non-KO	RENGE	0.8	0
966	non-KO	RENGE	0.8	0
967	non-KO	RENGE	0.8	0.211439
968	non-KO	RENGE	0.8	-0.0604563
969	non-KO	RENGE	0.8	0.0522628
970	non-KO	RENGE	0.8	0.0372016
971	non-KO	RENGE	0.8	2.39828
972	non-KO	RENGE	0.8	0
973	non-KO	RENGE	0.8	0.0953934
974	non-KO	RENGE	0.8	-0.157939
975	non-KO	RENGE	0.8	0
976	non-KO	RENGE	0.8	1.7687
977	non-KO	RENGE	0.8	1.27458
978	non-KO	RENGE	0.8	0.475493
979	non-KO	RENGE	0.8	-0.0160309
980	non-KO	RENGE	0.8	0
981	non-KO	RENGE	0.8	0.684131
982	non-KO	RENGE	0.8	0
983	non-KO	RENGE	0.8	0.126008
984	non-KO	RENGE	0.8	2.72
985	non-KO	RENGE	0.8	2.59323
986	non-KO	RENGE	0.8	2.24356
987	non-KO	RENGE	0.8	0
988	non-KO	RENGE	0.8	0.35982
989	non-KO	RENGE	0.8	0
990	non-KO	RENGE	0.8	0.410225
991	non-KO	RENGE	0.8	0
992	non-KO	RENGE	0.8	1.3739
993	non-KO	RENGE	0.8	0.0465387
994	non-KO	RENGE	0.8	0.896545
995	non-KO	RENGE	0.8	0.715514
996	non-KO	RENGE	0.8	0.769165
997	non-KO	RENGE	0.8	2.21893
998	non-KO	RENGE	0.8	0.0128533
999	non-KO	RENGE	0.8	0.872505
1000	non-KO	RENGE	0.8	0.152711
1001	non-KO	RENGE	0.8	1.89335
1002	non-KO	RENGE	0.8	0.478265
1003	non-KO	RENGE	0.8	0.123798
1004	non-KO	RENGE	0.8	0.467542
1005	non-KO	RENGE	0.8	0.1355
1006	non-KO	RENGE	0.8	2.06554
1007	non-KO	RENGE	0.8	0.0275048
1008	non-KO	RENGE	0.8	0.573708
1009	non-KO	RENGE	0.8	0.562279
1010	non-KO	RENGE	0.8	0.362446
1011	non-KO	RENGE	0.8	1.01159
1012	non-KO	RENGE	0.8	0.783526
1013	non-KO	RENGE	0.8	3.18128
1014	non-KO	RENGE	0.8	0.660609
1015	non-KO	RENGE	0.8	2.78401
1016	non-KO	RENGE	0.8	0
1017	non-KO	RENGE	0.8	0.748732

## Sheet: figure_2e
	KO or non-KO	Method	Ratio of KO genes	log2(AUPRC ratio)
0	KO	random	0.2	0
1	KO	random	0.4	0
2	KO	random	0.6	0
3	KO	random	0.8	0
4	KO	random	1.0	0
5	KO	MIMOSCA	0.2	2.06732
6	KO	MIMOSCA	0.4	1.49517
7	KO	MIMOSCA	0.6	0.744632
8	KO	MIMOSCA	0.8	0.448227
9	KO	MIMOSCA	1.0	0.531365
10	KO	scMAGeCK-LR	0.2	1.10993
11	KO	scMAGeCK-LR	0.4	1.30975
12	KO	scMAGeCK-LR	0.6	1.33485
13	KO	scMAGeCK-LR	0.8	1.4505
14	KO	scMAGeCK-LR	1.0	1.97054
15	KO	scMAGeCK-RRA	0.2	2.32316
16	KO	scMAGeCK-RRA	0.4	2.74058
17	KO	scMAGeCK-RRA	0.6	2.63338
18	KO	scMAGeCK-RRA	0.8	2.62546
19	KO	scMAGeCK-RRA	1.0	2.67153
20	KO	RENGE	0.2	2.02846
21	KO	RENGE	0.4	2.45872
22	KO	RENGE	0.6	2.38927
23	KO	RENGE	0.8	2.47765
24	KO	RENGE	1.0	2.62444

## Sheet: figure_2f
	KO or non-KO	Method	Ratio of KO genes	log2(AUPRC ratio)
0	non-KO	random	0.2	0
1	non-KO	random	0.2	0
2	non-KO	random	0.2	0
3	non-KO	random	0.2	0
4	non-KO	random	0.2	0
5	non-KO	random	0.2	0
6	non-KO	random	0.2	0
7	non-KO	random	0.2	0
8	non-KO	random	0.2	0
9	non-KO	random	0.2	0
10	non-KO	random	0.2	0
11	non-KO	random	0.2	0
12	non-KO	random	0.2	0
13	non-KO	random	0.2	0
14	non-KO	random	0.2	0
15	non-KO	random	0.2	0
16	non-KO	random	0.2	0
17	non-KO	random	0.2	0
18	non-KO	random	0.2	0
19	non-KO	random	0.2	0
20	non-KO	random	0.2	0
21	non-KO	random	0.2	0
22	non-KO	random	0.2	0
23	non-KO	random	0.2	0
24	non-KO	random	0.2	0
25	non-KO	random	0.2	0
26	non-KO	random	0.2	0
27	non-KO	random	0.2	0
28	non-KO	random	0.2	0
29	non-KO	random	0.2	0
30	non-KO	random	0.2	0
31	non-KO	random	0.2	0
32	non-KO	random	0.2	0
33	non-KO	random	0.2	0
34	non-KO	random	0.2	0
35	non-KO	random	0.2	0
36	non-KO	random	0.2	0
37	non-KO	random	0.2	0
38	non-KO	random	0.2	0
39	non-KO	random	0.2	0
40	non-KO	random	0.2	0
41	non-KO	random	0.2	0
42	non-KO	random	0.2	0
43	non-KO	random	0.2	0
44	non-KO	random	0.2	0
45	non-KO	random	0.2	0
46	non-KO	random	0.2	0
47	non-KO	random	0.2	0
48	non-KO	random	0.2	0
49	non-KO	random	0.2	0
50	non-KO	random	0.2	0
51	non-KO	random	0.2	0
52	non-KO	random	0.2	0
53	non-KO	random	0.2	0
54	non-KO	random	0.2	0
55	non-KO	random	0.2	0
56	non-KO	random	0.2	0
57	non-KO	random	0.2	0
58	non-KO	random	0.2	0
59	non-KO	random	0.2	0
60	non-KO	random	0.2	0
61	non-KO	random	0.2	0
62	non-KO	random	0.2	0
63	non-KO	random	0.2	0
64	non-KO	random	0.2	0
65	non-KO	random	0.2	0
66	non-KO	random	0.2	0
67	non-KO	random	0.2	0
68	non-KO	random	0.2	0
69	non-KO	random	0.2	0
70	non-KO	random	0.2	0
71	non-KO	random	0.2	0
72	non-KO	random	0.2	0
73	non-KO	random	0.2	0
74	non-KO	random	0.2	0
75	non-KO	random	0.2	0
76	non-KO	random	0.2	0
77	non-KO	random	0.2	0
78	non-KO	random	0.2	0
79	non-KO	random	0.2	0
80	non-KO	random	0.2	0
81	non-KO	random	0.2	0
82	non-KO	random	0.2	0
83	non-KO	random	0.2	0
84	non-KO	random	0.2	0
85	non-KO	random	0.2	0
86	non-KO	random	0.2	0
87	non-KO	random	0.2	0
88	non-KO	random	0.2	0
89	non-KO	random	0.2	0
90	non-KO	random	0.2	0
91	non-KO	random	0.2	0
92	non-KO	random	0.2	0
93	non-KO	random	0.2	0
94	non-KO	random	0.2	0
95	non-KO	random	0.2	0
96	non-KO	random	0.2	0
97	non-KO	random	0.2	0
98	non-KO	random	0.2	0
99	non-KO	random	0.2	0
100	non-KO	random	0.2	0
101	non-KO	random	0.2	0
102	non-KO	random	0.2	0
103	non-KO	random	0.2	0
104	non-KO	random	0.2	0
105	non-KO	random	0.2	0
106	non-KO	random	0.2	0
107	non-KO	random	0.2	0
108	non-KO	random	0.2	0
109	non-KO	random	0.2	0
110	non-KO	random	0.2	0
111	non-KO	random	0.2	0
112	non-KO	random	0.2	0
113	non-KO	random	0.2	0
114	non-KO	random	0.2	0
115	non-KO	random	0.2	0
116	non-KO	random	0.2	0
117	non-KO	random	0.2	0
118	non-KO	random	0.2	0
119	non-KO	random	0.2	0
120	non-KO	random	0.2	0
121	non-KO	random	0.2	0
122	non-KO	random	0.2	0
123	non-KO	random	0.2	0
124	non-KO	random	0.2	0
125	non-KO	random	0.2	0
126	non-KO	random	0.2	0
127	non-KO	random	0.2	0
128	non-KO	random	0.2	0
129	non-KO	random	0.2	0
130	non-KO	random	0.2	0
131	non-KO	random	0.2	0
132	non-KO	random	0.2	0
133	non-KO	random	0.2	0
134	non-KO	random	0.2	0
135	non-KO	random	0.2	0
136	non-KO	random	0.2	0
137	non-KO	random	0.2	0
138	non-KO	random	0.2	0
139	non-KO	random	0.4	0
140	non-KO	random	0.4	0
141	non-KO	random	0.4	0
142	non-KO	random	0.4	0
143	non-KO	random	0.4	0
144	non-KO	random	0.4	0
145	non-KO	random	0.4	0
146	non-KO	random	0.4	0
147	non-KO	random	0.4	0
148	non-KO	random	0.4	0
149	non-KO	random	0.4	0
150	non-KO	random	0.4	0
151	non-KO	random	0.4	0
152	non-KO	random	0.4	0
153	non-KO	random	0.4	0
154	non-KO	random	0.4	0
155	non-KO	random	0.4	0
156	non-KO	random	0.4	0
157	non-KO	random	0.4	0
158	non-KO	random	0.4	0
159	non-KO	random	0.4	0
160	non-KO	random	0.4	0
161	non-KO	random	0.4	0
162	non-KO	random	0.4	0
163	non-KO	random	0.4	0
164	non-KO	random	0.4	0
165	non-KO	random	0.4	0
166	non-KO	random	0.4	0
167	non-KO	random	0.4	0
168	non-KO	random	0.4	0
169	non-KO	random	0.4	0
170	non-KO	random	0.4	0
171	non-KO	random	0.4	0
172	non-KO	random	0.4	0
173	non-KO	random	0.4	0
174	non-KO	random	0.4	0
175	non-KO	random	0.4	0
176	non-KO	random	0.4	0
177	non-KO	random	0.4	0
178	non-KO	random	0.4	0
179	non-KO	random	0.4	0
180	non-KO	random	0.4	0
181	non-KO	random	0.4	0
182	non-KO	random	0.4	0
183	non-KO	random	0.4	0
184	non-KO	random	0.4	0
185	non-KO	random	0.4	0
186	non-KO	random	0.4	0
187	non-KO	random	0.4	0
188	non-KO	random	0.4	0
189	non-KO	random	0.4	0
190	non-KO	random	0.4	0
191	non-KO	random	0.4	0
192	non-KO	random	0.4	0
193	non-KO	random	0.4	0
194	non-KO	random	0.4	0
195	non-KO	random	0.4	0
196	non-KO	random	0.4	0
197	non-KO	random	0.4	0
198	non-KO	random	0.4	0
199	non-KO	random	0.4	0
200	non-KO	random	0.4	0
201	non-KO	random	0.4	0
202	non-KO	random	0.4	0
203	non-KO	random	0.4	0
204	non-KO	random	0.4	0
205	non-KO	random	0.4	0
206	non-KO	random	0.4	0
207	non-KO	random	0.4	0
208	non-KO	random	0.4	0
209	non-KO	random	0.4	0
210	non-KO	random	0.4	0
211	non-KO	random	0.4	0
212	non-KO	random	0.4	0
213	non-KO	random	0.4	0
214	non-KO	random	0.4	0
215	non-KO	random	0.4	0
216	non-KO	random	0.4	0
217	non-KO	random	0.4	0
218	non-KO	random	0.4	0
219	non-KO	random	0.4	0
220	non-KO	random	0.4	0
221	non-KO	random	0.4	0
222	non-KO	random	0.4	0
223	non-KO	random	0.4	0
224	non-KO	random	0.4	0
225	non-KO	random	0.4	0
226	non-KO	random	0.4	0
227	non-KO	random	0.4	0
228	non-KO	random	0.4	0
229	non-KO	random	0.4	0
230	non-KO	random	0.4	0
231	non-KO	random	0.4	0
232	non-KO	random	0.4	0
233	non-KO	random	0.4	0
234	non-KO	random	0.4	0
235	non-KO	random	0.4	0
236	non-KO	random	0.4	0
237	non-KO	random	0.4	0
238	non-KO	random	0.4	0
239	non-KO	random	0.4	0
240	non-KO	random	0.4	0
241	non-KO	random	0.4	0
242	non-KO	random	0.4	0
243	non-KO	random	0.4	0
244	non-KO	random	0.4	0
245	non-KO	random	0.4	0
246	non-KO	random	0.4	0
247	non-KO	random	0.4	0
248	non-KO	random	0.4	0
249	non-KO	random	0.4	0
250	non-KO	random	0.4	0
251	non-KO	random	0.4	0
252	non-KO	random	0.4	0
253	non-KO	random	0.4	0
254	non-KO	random	0.4	0
255	non-KO	random	0.4	0
256	non-KO	random	0.4	0
257	non-KO	random	0.4	0
258	non-KO	random	0.4	0
259	non-KO	random	0.4	0
260	non-KO	random	0.4	0
261	non-KO	random	0.4	0
262	non-KO	random	0.4	0
263	non-KO	random	0.4	0
264	non-KO	random	0.4	0
265	non-KO	random	0.4	0
266	non-KO	random	0.4	0
267	non-KO	random	0.4	0
268	non-KO	random	0.4	0
269	non-KO	random	0.4	0
270	non-KO	random	0.4	0
271	non-KO	random	0.4	0
272	non-KO	random	0.6	0
273	non-KO	random	0.6	0
274	non-KO	random	0.6	0
275	non-KO	random	0.6	0
276	non-KO	random	0.6	0
277	non-KO	random	0.6	0
278	non-KO	random	0.6	0
279	non-KO	random	0.6	0
280	non-KO	random	0.6	0
281	non-KO	random	0.6	0
282	non-KO	random	0.6	0
283	non-KO	random	0.6	0
284	non-KO	random	0.6	0
285	non-KO	random	0.6	0
286	non-KO	random	0.6	0
287	non-KO	random	0.6	0
288	non-KO	random	0.6	0
289	non-KO	random	0.6	0
290	non-KO	random	0.6	0
291	non-KO	random	0.6	0
292	non-KO	random	0.6	0
293	non-KO	random	0.6	0
294	non-KO	random	0.6	0
295	non-KO	random	0.6	0
296	non-KO	random	0.6	0
297	non-KO	random	0.6	0
298	non-KO	random	0.6	0
299	non-KO	random	0.6	0
300	non-KO	random	0.6	0
301	non-KO	random	0.6	0
302	non-KO	random	0.6	0
303	non-KO	random	0.6	0
304	non-KO	random	0.6	0
305	non-KO	random	0.6	0
306	non-KO	random	0.6	0
307	non-KO	random	0.6	0
308	non-KO	random	0.6	0
309	non-KO	random	0.6	0
310	non-KO	random	0.6	0
311	non-KO	random	0.6	0
312	non-KO	random	0.6	0
313	non-KO	random	0.6	0
314	non-KO	random	0.6	0
315	non-KO	random	0.6	0
316	non-KO	random	0.6	0
317	non-KO	random	0.6	0
318	non-KO	random	0.6	0
319	non-KO	random	0.6	0
320	non-KO	random	0.6	0
321	non-KO	random	0.6	0
322	non-KO	random	0.6	0
323	non-KO	random	0.6	0
324	non-KO	random	0.6	0
325	non-KO	random	0.6	0
326	non-KO	random	0.6	0
327	non-KO	random	0.6	0
328	non-KO	random	0.6	0
329	non-KO	random	0.6	0
330	non-KO	random	0.6	0
331	non-KO	random	0.6	0
332	non-KO	random	0.6	0
333	non-KO	random	0.6	0
334	non-KO	random	0.6	0
335	non-KO	random	0.6	0
336	non-KO	random	0.6	0
337	non-KO	random	0.6	0
338	non-KO	random	0.6	0
339	non-KO	random	0.6	0
340	non-KO	random	0.6	0
341	non-KO	random	0.6	0
342	non-KO	random	0.6	0
343	non-KO	random	0.6	0
344	non-KO	random	0.6	0
345	non-KO	random	0.6	0
346	non-KO	random	0.6	0
347	non-KO	random	0.6	0
348	non-KO	random	0.6	0
349	non-KO	random	0.6	0
350	non-KO	random	0.6	0
351	non-KO	random	0.6	0
352	non-KO	random	0.6	0
353	non-KO	random	0.6	0
354	non-KO	random	0.6	0
355	non-KO	random	0.6	0
356	non-KO	random	0.6	0
357	non-KO	random	0.6	0
358	non-KO	random	0.6	0
359	non-KO	random	0.6	0
360	non-KO	random	0.6	0
361	non-KO	random	0.6	0
362	non-KO	random	0.6	0
363	non-KO	random	0.6	0
364	non-KO	random	0.6	0
365	non-KO	random	0.6	0
366	non-KO	random	0.6	0
367	non-KO	random	0.6	0
368	non-KO	random	0.6	0
369	non-KO	random	0.6	0
370	non-KO	random	0.6	0
371	non-KO	random	0.6	0
372	non-KO	random	0.6	0
373	non-KO	random	0.6	0
374	non-KO	random	0.6	0
375	non-KO	random	0.6	0
376	non-KO	random	0.6	0
377	non-KO	random	0.6	0
378	non-KO	random	0.6	0
379	non-KO	random	0.6	0
380	non-KO	random	0.6	0
381	non-KO	random	0.6	0
382	non-KO	random	0.6	0
383	non-KO	random	0.6	0
384	non-KO	random	0.6	0
385	non-KO	random	0.6	0
386	non-KO	random	0.6	0
387	non-KO	random	0.6	0
388	non-KO	random	0.6	0
389	non-KO	random	0.6	0
390	non-KO	random	0.6	0
391	non-KO	random	0.8	0
392	non-KO	random	0.8	0
393	non-KO	random	0.8	0
394	non-KO	random	0.8	0
395	non-KO	random	0.8	0
396	non-KO	random	0.8	0
397	non-KO	random	0.8	0
398	non-KO	random	0.8	0
399	non-KO	random	0.8	0
400	non-KO	random	0.8	0
401	non-KO	random	0.8	0
402	non-KO	random	0.8	0
403	non-KO	random	0.8	0
404	non-KO	random	0.8	0
405	non-KO	random	0.8	0
406	non-KO	random	0.8	0
407	non-KO	random	0.8	0
408	non-KO	random	0.8	0
409	non-KO	random	0.8	0
410	non-KO	random	0.8	0
411	non-KO	random	0.8	0
412	non-KO	random	0.8	0
413	non-KO	random	0.8	0
414	non-KO	random	0.8	0
415	non-KO	random	0.8	0
416	non-KO	random	0.8	0
417	non-KO	random	0.8	0
418	non-KO	random	0.8	0
419	non-KO	random	0.8	0
420	non-KO	random	0.8	0
421	non-KO	random	0.8	0
422	non-KO	random	0.8	0
423	non-KO	random	0.8	0
424	non-KO	random	0.8	0
425	non-KO	random	0.8	0
426	non-KO	random	0.8	0
427	non-KO	random	0.8	0
428	non-KO	random	0.8	0
429	non-KO	random	0.8	0
430	non-KO	random	0.8	0
431	non-KO	random	0.8	0
432	non-KO	random	0.8	0
433	non-KO	random	0.8	0
434	non-KO	random	0.8	0
435	non-KO	random	0.8	0
436	non-KO	random	0.8	0
437	non-KO	random	0.8	0
438	non-KO	random	0.8	0
439	non-KO	random	0.8	0
440	non-KO	random	0.8	0
441	non-KO	random	0.8	0
442	non-KO	random	0.8	0
443	non-KO	random	0.8	0
444	non-KO	random	0.8	0
445	non-KO	random	0.8	0
446	non-KO	random	0.8	0
447	non-KO	random	0.8	0
448	non-KO	random	0.8	0
449	non-KO	random	0.8	0
450	non-KO	random	0.8	0
451	non-KO	random	0.8	0
452	non-KO	random	0.8	0
453	non-KO	random	0.8	0
454	non-KO	random	0.8	0
455	non-KO	random	0.8	0
456	non-KO	random	0.8	0
457	non-KO	random	0.8	0
458	non-KO	random	0.8	0
459	non-KO	random	0.8	0
460	non-KO	random	0.8	0
461	non-KO	random	0.8	0
462	non-KO	random	0.8	0
463	non-KO	random	0.8	0
464	non-KO	random	0.8	0
465	non-KO	random	0.8	0
466	non-KO	random	0.8	0
467	non-KO	random	0.8	0
468	non-KO	random	0.8	0
469	non-KO	random	0.8	0
470	non-KO	random	0.8	0
471	non-KO	random	0.8	0
472	non-KO	random	0.8	0
473	non-KO	random	0.8	0
474	non-KO	random	0.8	0
475	non-KO	random	0.8	0
476	non-KO	random	0.8	0
477	non-KO	random	0.8	0
478	non-KO	random	0.8	0
479	non-KO	random	0.8	0
480	non-KO	random	0.8	0
481	non-KO	random	0.8	0
482	non-KO	random	0.8	0
483	non-KO	random	0.8	0
484	non-KO	random	0.8	0
485	non-KO	random	0.8	0
486	non-KO	random	0.8	0
487	non-KO	random	0.8	0
488	non-KO	random	0.8	0
489	non-KO	random	0.8	0
490	non-KO	random	0.8	0
491	non-KO	random	0.8	0
492	non-KO	random	0.8	0
493	non-KO	random	0.8	0
494	non-KO	random	0.8	0
495	non-KO	random	0.8	0
496	non-KO	random	0.8	0
497	non-KO	random	0.8	0
498	non-KO	random	0.8	0
499	non-KO	random	0.8	0
500	non-KO	random	0.8	0
501	non-KO	random	0.8	0
502	non-KO	random	0.8	0
503	non-KO	RENGE	0.2	0
504	non-KO	RENGE	0.2	-0.00761318
505	non-KO	RENGE	0.2	0
506	non-KO	RENGE	0.2	0.0249744
507	non-KO	RENGE	0.2	0
508	non-KO	RENGE	0.2	0
509	non-KO	RENGE	0.2	0
510	non-KO	RENGE	0.2	-0.125495
511	non-KO	RENGE	0.2	0.0166687
512	non-KO	RENGE	0.2	0.0074023
513	non-KO	RENGE	0.2	0
514	non-KO	RENGE	0.2	0.750536
515	non-KO	RENGE	0.2	0.227613
516	non-KO	RENGE	0.2	0
517	non-KO	RENGE	0.2	0.618766
518	non-KO	RENGE	0.2	-0.00538512
519	non-KO	RENGE	0.2	0.059237
520	non-KO	RENGE	0.2	0
521	non-KO	RENGE	0.2	0
522	non-KO	RENGE	0.2	0.0459968
523	non-KO	RENGE	0.2	0.288313
524	non-KO	RENGE	0.2	0
525	non-KO	RENGE	0.2	0
526	non-KO	RENGE	0.2	0.210785
527	non-KO	RENGE	0.2	0
528	non-KO	RENGE	0.2	0
529	non-KO	RENGE	0.2	-0.0045636
530	non-KO	RENGE	0.2	0
531	non-KO	RENGE	0.2	0.191164
532	non-KO	RENGE	0.2	0
533	non-KO	RENGE	0.2	0.0621382
534	non-KO	RENGE	0.2	0.0688014
535	non-KO	RENGE	0.2	0
536	non-KO	RENGE	0.2	0.247715
537	non-KO	RENGE	0.2	0.0242097
538	non-KO	RENGE	0.2	-0.00303315
539	non-KO	RENGE	0.2	-0.0668122
540	non-KO	RENGE	0.2	0.00711334
541	non-KO	RENGE	0.2	0
542	non-KO	RENGE	0.2	0
543	non-KO	RENGE	0.2	0
544	non-KO	RENGE	0.2	0.0317089
545	non-KO	RENGE	0.2	0
546	non-KO	RENGE	0.2	0.0469601
547	non-KO	RENGE	0.2	0.162073
548	non-KO	RENGE	0.2	0
549	non-KO	RENGE	0.2	0.169374
550	non-KO	RENGE	0.2	-0.00546175
551	non-KO	RENGE	0.2	0
552	non-KO	RENGE	0.2	-0.00260363
553	non-KO	RENGE	0.2	0
554	non-KO	RENGE	0.2	0.248812
555	non-KO	RENGE	0.2	0
556	non-KO	RENGE	0.2	0.196006
557	non-KO	RENGE	0.2	0
558	non-KO	RENGE	0.2	0.030772
559	non-KO	RENGE	0.2	0.0126051
560	non-KO	RENGE	0.2	0.0562682
561	non-KO	RENGE	0.2	0.00228317
562	non-KO	RENGE	0.2	0.0201822
563	non-KO	RENGE	0.2	0.131232
564	non-KO	RENGE	0.2	0.274586
565	non-KO	RENGE	0.2	0.0991315
566	non-KO	RENGE	0.2	-0.00429247
567	non-KO	RENGE	0.2	-0.0515528
568	non-KO	RENGE	0.2	0.323932
569	non-KO	RENGE	0.2	-0.0070492
570	non-KO	RENGE	0.2	0
571	non-KO	RENGE	0.2	0.17738
572	non-KO	RENGE	0.2	0
573	non-KO	RENGE	0.2	0.0670317
574	non-KO	RENGE	0.2	0.0421068
575	non-KO	RENGE	0.2	0
576	non-KO	RENGE	0.2	0.00956265
577	non-KO	RENGE	0.2	0.0189825
578	non-KO	RENGE	0.2	0
579	non-KO	RENGE	0.2	0.027388
580	non-KO	RENGE	0.2	0.207552
581	non-KO	RENGE	0.2	0.129567
582	non-KO	RENGE	0.2	0.0505233
583	non-KO	RENGE	0.2	0
584	non-KO	RENGE	0.2	0.0537756
585	non-KO	RENGE	0.2	0
586	non-KO	RENGE	0.2	0
587	non-KO	RENGE	0.2	0.00535637
588	non-KO	RENGE	0.2	0.0119653
589	non-KO	RENGE	0.2	0.0375495
590	non-KO	RENGE	0.2	0.0639343
591	non-KO	RENGE	0.2	0.676858
592	non-KO	RENGE	0.2	0
593	non-KO	RENGE	0.2	0.434742
594	non-KO	RENGE	0.2	0
595	non-KO	RENGE	0.2	0.295803
596	non-KO	RENGE	0.2	0
597	non-KO	RENGE	0.2	-0.00556267
598	non-KO	RENGE	0.2	-0.0757666
599	non-KO	RENGE	0.2	0
600	non-KO	RENGE	0.2	0
601	non-KO	RENGE	0.2	0
602	non-KO	RENGE	0.2	0
603	non-KO	RENGE	0.2	0.0881251
604	non-KO	RENGE	0.2	0.260542
605	non-KO	RENGE	0.2	3.22617
606	non-KO	RENGE	0.2	5.24698
607	non-KO	RENGE	0.2	0
608	non-KO	RENGE	0.2	3.71272
609	non-KO	RENGE	0.2	0
610	non-KO	RENGE	0.2	0.169922
611	non-KO	RENGE	0.2	0.0525109
612	non-KO	RENGE	0.2	0
613	non-KO	RENGE	0.2	4.4419
614	non-KO	RENGE	0.2	0.606523
615	non-KO	RENGE	0.2	0.572579
616	non-KO	RENGE	0.2	8.10578
617	non-KO	RENGE	0.2	0
618	non-KO	RENGE	0.2	1.40935
619	non-KO	RENGE	0.2	0
620	non-KO	RENGE	0.2	0
621	non-KO	RENGE	0.2	0.0791333
622	non-KO	RENGE	0.2	0.983524
623	non-KO	RENGE	0.2	0
624	non-KO	RENGE	0.2	0.0121614
625	non-KO	RENGE	0.2	1.48021
626	non-KO	RENGE	0.2	0.00945802
627	non-KO	RENGE	0.2	-0.104022
628	non-KO	RENGE	0.2	0.0482362
629	non-KO	RENGE	0.2	0
630	non-KO	RENGE	0.2	0.160213
631	non-KO	RENGE	0.2	0.416139
632	non-KO	RENGE	0.2	0.553368
633	non-KO	RENGE	0.2	0.00459591
634	non-KO	RENGE	0.2	0.186024
635	non-KO	RENGE	0.2	1.38211
636	non-KO	RENGE	0.2	2.794
637	non-KO	RENGE	0.2	-0.0222712
638	non-KO	RENGE	0.2	0
639	non-KO	RENGE	0.2	0
640	non-KO	RENGE	0.2	0.103734
641	non-KO	RENGE	0.2	0
642	non-KO	RENGE	0.4	0
643	non-KO	RENGE	0.4	0
644	non-KO	RENGE	0.4	0
645	non-KO	RENGE	0.4	0
646	non-KO	RENGE	0.4	-0.0906208
647	non-KO	RENGE	0.4	0
648	non-KO	RENGE	0.4	0.0325705
649	non-KO	RENGE	0.4	0
650	non-KO	RENGE	0.4	0.194065
651	non-KO	RENGE	0.4	0.361999
652	non-KO	RENGE	0.4	0
653	non-KO	RENGE	0.4	0
654	non-KO	RENGE	0.4	0.116399
655	non-KO	RENGE	0.4	0.0869081
656	non-KO	RENGE	0.4	-0.22546
657	non-KO	RENGE	0.4	0
658	non-KO	RENGE	0.4	0.166073
659	non-KO	RENGE	0.4	0
660	non-KO	RENGE	0.4	0
661	non-KO	RENGE	0.4	0.848867
662	non-KO	RENGE	0.4	0.452658
663	non-KO	RENGE	0.4	0
664	non-KO	RENGE	0.4	0
665	non-KO	RENGE	0.4	0.0174271
666	non-KO	RENGE	0.4	0
667	non-KO	RENGE	0.4	0
668	non-KO	RENGE	0.4	0
669	non-KO	RENGE	0.4	0
670	non-KO	RENGE	0.4	0
671	non-KO	RENGE	0.4	-0.064046
672	non-KO	RENGE	0.4	0
673	non-KO	RENGE	0.4	0.0984734
674	non-KO	RENGE	0.4	0.191275
675	non-KO	RENGE	0.4	0.210942
676	non-KO	RENGE	0.4	0.230572
677	non-KO	RENGE	0.4	-0.00565526
678	non-KO	RENGE	0.4	0
679	non-KO	RENGE	0.4	0
680	non-KO	RENGE	0.4	0.106929
681	non-KO	RENGE	0.4	0.0114847
682	non-KO	RENGE	0.4	0.010565
683	non-KO	RENGE	0.4	0.123981
684	non-KO	RENGE	0.4	2.24975
685	non-KO	RENGE	0.4	0.0616742
686	non-KO	RENGE	0.4	0
687	non-KO	RENGE	0.4	0
688	non-KO	RENGE	0.4	0
689	non-KO	RENGE	0.4	0
690	non-KO	RENGE	0.4	0.140467
691	non-KO	RENGE	0.4	0.0637656
692	non-KO	RENGE	0.4	0
693	non-KO	RENGE	0.4	-0.00243163
694	non-KO	RENGE	0.4	-0.0101353
695	non-KO	RENGE	0.4	-0.0065721
696	non-KO	RENGE	0.4	0.563918
697	non-KO	RENGE	0.4	0.216134
698	non-KO	RENGE	0.4	0.196388
699	non-KO	RENGE	0.4	-0.0480218
700	non-KO	RENGE	0.4	0.019738
701	non-KO	RENGE	0.4	0.00122565
702	non-KO	RENGE	0.4	0.0894294
703	non-KO	RENGE	0.4	0.209719
704	non-KO	RENGE	0.4	0
705	non-KO	RENGE	0.4	0.65904
706	non-KO	RENGE	0.4	0.12194
707	non-KO	RENGE	0.4	0.429639
708	non-KO	RENGE	0.4	0.467481
709	non-KO	RENGE	0.4	0
710	non-KO	RENGE	0.4	0.0220641
711	non-KO	RENGE	0.4	0.0209184
712	non-KO	RENGE	0.4	0
713	non-KO	RENGE	0.4	0
714	non-KO	RENGE	0.4	0.141276
715	non-KO	RENGE	0.4	0.0438774
716	non-KO	RENGE	0.4	0
717	non-KO	RENGE	0.4	0
718	non-KO	RENGE	0.4	-0.176294
719	non-KO	RENGE	0.4	0
720	non-KO	RENGE	0.4	0.0392435
721	non-KO	RENGE	0.4	0.391477
722	non-KO	RENGE	0.4	0.00569798
723	non-KO	RENGE	0.4	0.011036
724	non-KO	RENGE	0.4	0.57697
725	non-KO	RENGE	0.4	-0.156165
726	non-KO	RENGE	0.4	0
727	non-KO	RENGE	0.4	0.331912
728	non-KO	RENGE	0.4	0
729	non-KO	RENGE	0.4	5.70914
730	non-KO	RENGE	0.4	0
731	non-KO	RENGE	0.4	0
732	non-KO	RENGE	0.4	0.473124
733	non-KO	RENGE	0.4	0.257779
734	non-KO	RENGE	0.4	0.00269933
735	non-KO	RENGE	0.4	0.611063
736	non-KO	RENGE	0.4	0.0305871
737	non-KO	RENGE	0.4	6.97259
738	non-KO	RENGE	0.4	0.371934
739	non-KO	RENGE	0.4	0.382783
740	non-KO	RENGE	0.4	0
741	non-KO	RENGE	0.4	0.092364
742	non-KO	RENGE	0.4	0.0726965
743	non-KO	RENGE	0.4	2.77711
744	non-KO	RENGE	0.4	0.0978473
745	non-KO	RENGE	0.4	0
746	non-KO	RENGE	0.4	-0.00478086
747	non-KO	RENGE	0.4	1.37879
748	non-KO	RENGE	0.4	0
749	non-KO	RENGE	0.4	4.70885
750	non-KO	RENGE	0.4	0
751	non-KO	RENGE	0.4	0.0941766
752	non-KO	RENGE	0.4	0.280397
753	non-KO	RENGE	0.4	2.13539
754	non-KO	RENGE	0.4	0
755	non-KO	RENGE	0.4	0.817061
756	non-KO	RENGE	0.4	2.06087
757	non-KO	RENGE	0.4	0
758	non-KO	RENGE	0.4	0
759	non-KO	RENGE	0.4	0.581247
760	non-KO	RENGE	0.4	0.186259
761	non-KO	RENGE	0.4	0
762	non-KO	RENGE	0.4	1.28757
763	non-KO	RENGE	0.4	0
764	non-KO	RENGE	0.4	0.885156
765	non-KO	RENGE	0.4	0.389046
766	non-KO	RENGE	0.4	-0.137536
767	non-KO	RENGE	0.4	0
768	non-KO	RENGE	0.4	0.0456288
769	non-KO	RENGE	0.4	0.547514
770	non-KO	RENGE	0.4	4.93848
771	non-KO	RENGE	0.4	0
772	non-KO	RENGE	0.4	0
773	non-KO	RENGE	0.4	3.88589
774	non-KO	RENGE	0.4	0
775	non-KO	RENGE	0.6	0.0558107
776	non-KO	RENGE	0.6	0
777	non-KO	RENGE	0.6	0
778	non-KO	RENGE	0.6	0.0240368
779	non-KO	RENGE	0.6	0.331381
780	non-KO	RENGE	0.6	0
781	non-KO	RENGE	0.6	0
782	non-KO	RENGE	0.6	-0.0262262
783	non-KO	RENGE	0.6	-0.193727
784	non-KO	RENGE	0.6	0.0301905
785	non-KO	RENGE	0.6	0.509355
786	non-KO	RENGE	0.6	-0.0681036
787	non-KO	RENGE	0.6	0
788	non-KO	RENGE	0.6	0.0203985
789	non-KO	RENGE	0.6	0
790	non-KO	RENGE	0.6	0
791	non-KO	RENGE	0.6	0
792	non-KO	RENGE	0.6	0
793	non-KO	RENGE	0.6	0
794	non-KO	RENGE	0.6	0.0502114
795	non-KO	RENGE	0.6	0.730428
796	non-KO	RENGE	0.6	0
797	non-KO	RENGE	0.6	0.0332854
798	non-KO	RENGE	0.6	0.322875
799	non-KO	RENGE	0.6	-0.00183253
800	non-KO	RENGE	0.6	-0.000128006
801	non-KO	RENGE	0.6	-0.0103177
802	non-KO	RENGE	0.6	0.108402
803	non-KO	RENGE	0.6	0
804	non-KO	RENGE	0.6	0
805	non-KO	RENGE	0.6	0.0358167
806	non-KO	RENGE	0.6	0
807	non-KO	RENGE	0.6	0.0646104
808	non-KO	RENGE	0.6	0.0762356
809	non-KO	RENGE	0.6	0
810	non-KO	RENGE	0.6	0.0263341
811	non-KO	RENGE	0.6	0.213657
812	non-KO	RENGE	0.6	0
813	non-KO	RENGE	0.6	0.0733442
814	non-KO	RENGE	0.6	-0.116588
815	non-KO	RENGE	0.6	0
816	non-KO	RENGE	0.6	0.0408627
817	non-KO	RENGE	0.6	0.639663
818	non-KO	RENGE	0.6	0.541571
819	non-KO	RENGE	0.6	0
820	non-KO	RENGE	0.6	0.347923
821	non-KO	RENGE	0.6	0.77629
822	non-KO	RENGE	0.6	0
823	non-KO	RENGE	0.6	0
824	non-KO	RENGE	0.6	0.22906
825	non-KO	RENGE	0.6	0.0588844
826	non-KO	RENGE	0.6	0.991147
827	non-KO	RENGE	0.6	0.147937
828	non-KO	RENGE	0.6	0.0127395
829	non-KO	RENGE	0.6	1.41633
830	non-KO	RENGE	0.6	0.494681
831	non-KO	RENGE	0.6	0.0680866
832	non-KO	RENGE	0.6	-0.00246826
833	non-KO	RENGE	0.6	0
834	non-KO	RENGE	0.6	0
835	non-KO	RENGE	0.6	0
836	non-KO	RENGE	0.6	0.046795
837	non-KO	RENGE	0.6	0.424994
838	non-KO	RENGE	0.6	0.731668
839	non-KO	RENGE	0.6	0
840	non-KO	RENGE	0.6	0.439357
841	non-KO	RENGE	0.6	-0.0215561
842	non-KO	RENGE	0.6	0.646875
843	non-KO	RENGE	0.6	0.339975
844	non-KO	RENGE	0.6	0
845	non-KO	RENGE	0.6	0
846	non-KO	RENGE	0.6	4.04988
847	non-KO	RENGE	0.6	1.00839
848	non-KO	RENGE	0.6	0
849	non-KO	RENGE	0.6	1.53441
850	non-KO	RENGE	0.6	1.16844
851	non-KO	RENGE	0.6	1.29098
852	non-KO	RENGE	0.6	-0.0627489
853	non-KO	RENGE	0.6	2.26826
854	non-KO	RENGE	0.6	0.116137
855	non-KO	RENGE	0.6	2.41971
856	non-KO	RENGE	0.6	0.146743
857	non-KO	RENGE	0.6	1.03743
858	non-KO	RENGE	0.6	1.39621
859	non-KO	RENGE	0.6	0.143638
860	non-KO	RENGE	0.6	4.54071
861	non-KO	RENGE	0.6	0.218121
862	non-KO	RENGE	0.6	0
863	non-KO	RENGE	0.6	-0.160591
864	non-KO	RENGE	0.6	4.88431
865	non-KO	RENGE	0.6	0.552345
866	non-KO	RENGE	0.6	4.86166
867	non-KO	RENGE	0.6	0.96931
868	non-KO	RENGE	0.6	0.69125
869	non-KO	RENGE	0.6	0
870	non-KO	RENGE	0.6	1.48629
871	non-KO	RENGE	0.6	0.0186157
872	non-KO	RENGE	0.6	1.29177
873	non-KO	RENGE	0.6	0.771964
874	non-KO	RENGE	0.6	0.0617598
875	non-KO	RENGE	0.6	0.874469
876	non-KO	RENGE	0.6	0
877	non-KO	RENGE	0.6	0.467579
878	non-KO	RENGE	0.6	0
879	non-KO	RENGE	0.6	1.25587
880	non-KO	RENGE	0.6	0
881	non-KO	RENGE	0.6	0.38822
882	non-KO	RENGE	0.6	4.04249
883	non-KO	RENGE	0.6	4.64864
884	non-KO	RENGE	0.6	2.82175
885	non-KO	RENGE	0.6	-0.205823
886	non-KO	RENGE	0.6	0.243245
887	non-KO	RENGE	0.6	1.42939
888	non-KO	RENGE	0.6	1.14385
889	non-KO	RENGE	0.6	1.4111
890	non-KO	RENGE	0.6	0.667305
891	non-KO	RENGE	0.6	-0.267008
892	non-KO	RENGE	0.6	3.24882
893	non-KO	RENGE	0.6	0
894	non-KO	RENGE	0.8	0.512386
895	non-KO	RENGE	0.8	0
896	non-KO	RENGE	0.8	0
897	non-KO	RENGE	0.8	0
898	non-KO	RENGE	0.8	0
899	non-KO	RENGE	0.8	0
900	non-KO	RENGE	0.8	0
901	non-KO	RENGE	0.8	0
902	non-KO	RENGE	0.8	0
903	non-KO	RENGE	0.8	0.225954
904	non-KO	RENGE	0.8	0.00516848
905	non-KO	RENGE	0.8	0.230103
906	non-KO	RENGE	0.8	0
907	non-KO	RENGE	0.8	0
908	non-KO	RENGE	0.8	0
909	non-KO	RENGE	0.8	1.77992
910	non-KO	RENGE	0.8	0
911	non-KO	RENGE	0.8	0
912	non-KO	RENGE	0.8	0
913	non-KO	RENGE	0.8	0
914	non-KO	RENGE	0.8	0.881588
915	non-KO	RENGE	0.8	0.217948
916	non-KO	RENGE	0.8	0
917	non-KO	RENGE	0.8	0
918	non-KO	RENGE	0.8	0.228624
919	non-KO	RENGE	0.8	3.27768
920	non-KO	RENGE	0.8	0
921	non-KO	RENGE	0.8	0.0370111
922	non-KO	RENGE	0.8	0.470574
923	non-KO	RENGE	0.8	0.0154052
924	non-KO	RENGE	0.8	0.0551256
925	non-KO	RENGE	0.8	0
926	non-KO	RENGE	0.8	0
927	non-KO	RENGE	0.8	0
928	non-KO	RENGE	0.8	1.13914
929	non-KO	RENGE	0.8	0
930	non-KO	RENGE	0.8	0.302165
931	non-KO	RENGE	0.8	0.341315
932	non-KO	RENGE	0.8	0
933	non-KO	RENGE	0.8	0.305726
934	non-KO	RENGE	0.8	0
935	non-KO	RENGE	0.8	0.914725
936	non-KO	RENGE	0.8	1.56294
937	non-KO	RENGE	0.8	0
938	non-KO	RENGE	0.8	0.767333
939	non-KO	RENGE	0.8	0
940	non-KO	RENGE	0.8	1.47283
941	non-KO	RENGE	0.8	0
942	non-KO	RENGE	0.8	-0.0789345
943	non-KO	RENGE	0.8	0
944	non-KO	RENGE	0.8	0.159758
945	non-KO	RENGE	0.8	0.12788
946	non-KO	RENGE	0.8	0.045342
947	non-KO	RENGE	0.8	0.11482
948	non-KO	RENGE	0.8	0.201225
949	non-KO	RENGE	0.8	0.652139
950	non-KO	RENGE	0.8	0.00450139
951	non-KO	RENGE	0.8	0
952	non-KO	RENGE	0.8	0.599302
953	non-KO	RENGE	0.8	0
954	non-KO	RENGE	0.8	0
955	non-KO	RENGE	0.8	0.76022
956	non-KO	RENGE	0.8	0
957	non-KO	RENGE	0.8	0
958	non-KO	RENGE	0.8	3.12421
959	non-KO	RENGE	0.8	-0.140293
960	non-KO	RENGE	0.8	0.954218
961	non-KO	RENGE	0.8	2.17772
962	non-KO	RENGE	0.8	0
963	non-KO	RENGE	0.8	0.779715
964	non-KO	RENGE	0.8	0
965	non-KO	RENGE	0.8	0.609409
966	non-KO	RENGE	0.8	0
967	non-KO	RENGE	0.8	1.3868
968	non-KO	RENGE	0.8	0.713447
969	non-KO	RENGE	0.8	0
970	non-KO	RENGE	0.8	0.897583
971	non-KO	RENGE	0.8	0
972	non-KO	RENGE	0.8	7.60824
973	non-KO	RENGE	0.8	3.48483
974	non-KO	RENGE	0.8	5.92656
975	non-KO	RENGE	0.8	6.67722
976	non-KO	RENGE	0.8	0
977	non-KO	RENGE	0.8	0.538407
978	non-KO	RENGE	0.8	0
979	non-KO	RENGE	0.8	4.42393
980	non-KO	RENGE	0.8	4.97441
981	non-KO	RENGE	0.8	2.24555
982	non-KO	RENGE	0.8	0
983	non-KO	RENGE	0.8	0
984	non-KO	RENGE	0.8	0
985	non-KO	RENGE	0.8	5.20837
986	non-KO	RENGE	0.8	5.11026
987	non-KO	RENGE	0.8	0
988	non-KO	RENGE	0.8	2.20743
989	non-KO	RENGE	0.8	4.2002
990	non-KO	RENGE	0.8	3.6817
991	non-KO	RENGE	0.8	6.05309
992	non-KO	RENGE	0.8	0
993	non-KO	RENGE	0.8	4.06572
994	non-KO	RENGE	0.8	0
995	non-KO	RENGE	0.8	0.878409
996	non-KO	RENGE	0.8	0
997	non-KO	RENGE	0.8	3.30977
998	non-KO	RENGE	0.8	0.706077
999	non-KO	RENGE	0.8	0.177279
1000	non-KO	RENGE	0.8	2.95958
1001	non-KO	RENGE	0.8	0.766783
1002	non-KO	RENGE	0.8	1.83075
1003	non-KO	RENGE	0.8	0
1004	non-KO	RENGE	0.8	7.9
1005	non-KO	RENGE	0.8	3.32359

## Sheet: figure_4ab
	KO or non-KO	Method	ChIP_threshold	log2(AUPRC ratio)
0	KO	RENGE	0	0.506038
1	KO	RENGE	30.84	0.506038
2	KO	RENGE	61.68	0.506038
3	KO	RENGE	92.52	0.540591
4	KO	RENGE	123.36	0.630342
5	KO	RENGE	154.2	0.757827
6	KO	RENGE	185.04	0.922611
7	KO	RENGE	215.88	1.0383
8	KO	RENGE	246.72	1.02003
9	KO	RENGE	277.56	1.09754
10	KO	RENGE	308.4	1.19166
11	KO	RENGE	339.24	1.26022
12	KO	RENGE	370.08	1.28306
13	KO	RENGE	400.92	1.32194
14	KO	RENGE	431.76	1.37231
15	KO	RENGE	462.6	1.44026
16	KO	RENGE	493.44	1.42077
17	KO	RENGE	524.28	1.44824
18	KO	RENGE	555.12	1.5175
19	KO	RENGE	585.96	1.47791
20	KO	RENGE	616.8	1.52613
21	KO	RENGE	647.64	1.56758
22	KO	RENGE	678.48	1.59641
23	KO	RENGE	709.32	1.63838
24	KO	RENGE	740.16	1.60752
25	KO	RENGE	771	1.67009
26	KO	RENGE	801.84	1.68838
27	KO	RENGE	832.68	1.69307
28	KO	RENGE	863.52	1.68427
29	KO	RENGE	894.36	1.53035
30	KO	RENGE	925.2	1.42648
31	KO	RENGE	956.04	1.47684
32	KO	RENGE	986.88	1.57274
33	KO	RENGE	1017.72	1.45075
34	KO	RENGE	1048.56	1.47109
35	KO	RENGE	1079.4	1.47378
36	KO	RENGE	1110.24	1.52282
37	KO	RENGE	1141.08	1.52282
38	KO	RENGE	1171.92	1.42586
39	KO	RENGE	1202.76	1.53904
40	KO	RENGE	1233.6	1.5573
41	KO	RENGE	1264.44	1.5373
42	KO	RENGE	1295.28	1.5373
43	KO	RENGE	1326.12	1.5373
44	KO	RENGE	1356.96	1.5373
45	KO	RENGE	1387.8	1.41531
46	KO	RENGE	1418.64	1.45986
47	KO	RENGE	1449.48	1.45986
48	KO	RENGE	1480.32	1.51244
49	KO	RENGE	1511.16	1.54262
50	KO	RENGE	1542	1.59886
51	KO	RENGE	1572.84	1.66783
52	KO	RENGE	1603.68	1.66783
53	KO	RENGE	1634.52	1.78174
54	KO	RENGE	1665.36	1.78174
55	KO	RENGE	1696.2	1.78174
56	KO	RENGE	1727.04	1.62686
57	KO	RENGE	1757.88	1.62686
58	KO	RENGE	1788.72	1.69849
59	KO	RENGE	1819.56	1.69849
60	KO	RENGE	1850.4	1.81337
61	KO	RENGE	1881.24	1.81337
62	KO	RENGE	1912.08	1.81337
63	KO	RENGE	1942.92	1.81337
64	KO	RENGE	1973.76	1.81337
65	KO	RENGE	2004.6	1.92487
66	KO	RENGE	2035.44	1.92487
67	KO	RENGE	2066.28	1.92487
68	KO	RENGE	2097.12	1.92487
69	KO	RENGE	2127.96	1.92487
70	KO	RENGE	2158.8	1.92487
71	KO	RENGE	2189.64	2.34239
72	KO	RENGE	2220.48	2.59351
73	KO	RENGE	2251.32	2.59351
74	KO	RENGE	2282.16	2.59351
75	KO	RENGE	2313	2.3427
76	KO	RENGE	2343.84	2.3427
77	KO	RENGE	2374.68	2.3427
78	KO	RENGE	2405.52	2.3427
79	KO	RENGE	2436.36	2.3427
80	KO	RENGE	2467.2	2.72394
81	KO	RENGE	2498.04	2.72394
82	KO	RENGE	2528.88	3.15065
83	KO	RENGE	2559.72	3.15065
84	KO	RENGE	2590.56	3.15065
85	KO	RENGE	2621.4	3.15065
86	KO	RENGE	2652.24	3.15065
87	KO	RENGE	2683.08	3.15065
88	KO	RENGE	2713.92	3.15065
89	KO	RENGE	2744.76	3.68894
90	KO	RENGE	2775.6	3.30246
91	KO	RENGE	2806.44	3.99452
92	KO	RENGE	2837.28	3.99452
93	KO	RENGE	2868.12	3.99452
94	KO	RENGE	2898.96	3.99452
95	KO	RENGE	2929.8	3.99452
96	KO	RENGE	2960.64	3.99452
97	KO	RENGE	2991.48	3.99452
98	KO	RENGE	3022.32	3.99452
99	KO	RENGE	3053.16	3.99452
100	KO	GENIE3	0	0.598659
101	KO	GENIE3	30.84	0.598659
102	KO	GENIE3	61.68	0.598659
103	KO	GENIE3	92.52	0.609307
104	KO	GENIE3	123.36	0.656966
105	KO	GENIE3	154.2	0.721334
106	KO	GENIE3	185.04	0.810765
107	KO	GENIE3	215.88	0.870004
108	KO	GENIE3	246.72	0.769642
109	KO	GENIE3	277.56	0.790984
110	KO	GENIE3	308.4	0.79049
111	KO	GENIE3	339.24	0.809831
112	KO	GENIE3	370.08	0.819791
113	KO	GENIE3	400.92	0.861502
114	KO	GENIE3	431.76	0.846657
115	KO	GENIE3	462.6	0.890183
116	KO	GENIE3	493.44	0.854062
117	KO	GENIE3	524.28	0.890667
118	KO	GENIE3	555.12	0.940058
119	KO	GENIE3	585.96	0.988059
120	KO	GENIE3	616.8	0.96211
121	KO	GENIE3	647.64	0.994854
122	KO	GENIE3	678.48	0.995254
123	KO	GENIE3	709.32	1.03783
124	KO	GENIE3	740.16	1.00724
125	KO	GENIE3	771	1.05695
126	KO	GENIE3	801.84	1.12867
127	KO	GENIE3	832.68	0.962074
128	KO	GENIE3	863.52	0.984605
129	KO	GENIE3	894.36	0.774072
130	KO	GENIE3	925.2	0.571581
131	KO	GENIE3	956.04	0.569144
132	KO	GENIE3	986.88	0.604001
133	KO	GENIE3	1017.72	0.393628
134	KO	GENIE3	1048.56	0.430576
135	KO	GENIE3	1079.4	0.518064
136	KO	GENIE3	1110.24	0.510072
137	KO	GENIE3	1141.08	0.510072
138	KO	GENIE3	1171.92	0.520548
139	KO	GENIE3	1202.76	0.565253
140	KO	GENIE3	1233.6	0.549939
141	KO	GENIE3	1264.44	0.592579
142	KO	GENIE3	1295.28	0.592579
143	KO	GENIE3	1326.12	0.592579
144	KO	GENIE3	1356.96	0.592579
145	KO	GENIE3	1387.8	0.389544
146	KO	GENIE3	1418.64	0.412711
147	KO	GENIE3	1449.48	0.412711
148	KO	GENIE3	1480.32	0.457299
149	KO	GENIE3	1511.16	0.444433
150	KO	GENIE3	1542	0.477877
151	KO	GENIE3	1572.84	0.52394
152	KO	GENIE3	1603.68	0.52394
153	KO	GENIE3	1634.52	0.465271
154	KO	GENIE3	1665.36	0.465271
155	KO	GENIE3	1696.2	0.465271
156	KO	GENIE3	1727.04	0.238054
157	KO	GENIE3	1757.88	0.238054
158	KO	GENIE3	1788.72	0.25652
159	KO	GENIE3	1819.56	0.25652
160	KO	GENIE3	1850.4	0.297238
161	KO	GENIE3	1881.24	0.297238
162	KO	GENIE3	1912.08	0.297238
163	KO	GENIE3	1942.92	0.297238
164	KO	GENIE3	1973.76	0.297238
165	KO	GENIE3	2004.6	0.280226
166	KO	GENIE3	2035.44	0.280226
167	KO	GENIE3	2066.28	0.280226
168	KO	GENIE3	2097.12	0.280226
169	KO	GENIE3	2127.96	0.280226
170	KO	GENIE3	2158.8	0.280226
171	KO	GENIE3	2189.64	0.419075
172	KO	GENIE3	2220.48	0.418615
173	KO	GENIE3	2251.32	0.418615
174	KO	GENIE3	2282.16	0.418615
175	KO	GENIE3	2313	0.3159
176	KO	GENIE3	2343.84	0.3159
177	KO	GENIE3	2374.68	0.3159
178	KO	GENIE3	2405.52	0.3159
179	KO	GENIE3	2436.36	0.3159
180	KO	GENIE3	2467.2	0.394681
181	KO	GENIE3	2498.04	0.394681
182	KO	GENIE3	2528.88	0.52636
183	KO	GENIE3	2559.72	0.52636
184	KO	GENIE3	2590.56	0.52636
185	KO	GENIE3	2621.4	0.52636
186	KO	GENIE3	2652.24	0.52636
187	KO	GENIE3	2683.08	0.52636
188	KO	GENIE3	2713.92	0.52636
189	KO	GENIE3	2744.76	0.536972
190	KO	GENIE3	2775.6	0.896164
191	KO	GENIE3	2806.44	1.41191
192	KO	GENIE3	2837.28	1.41191
193	KO	GENIE3	2868.12	1.41191
194	KO	GENIE3	2898.96	1.41191
195	KO	GENIE3	2929.8	1.41191
196	KO	GENIE3	2960.64	1.41191
197	KO	GENIE3	2991.48	1.41191
198	KO	GENIE3	3022.32	1.41191
199	KO	GENIE3	3053.16	1.41191
200	KO	dynGENIE3	0	0.334517
201	KO	dynGENIE3	30.84	0.334517
202	KO	dynGENIE3	61.68	0.334517
203	KO	dynGENIE3	92.52	0.362705
204	KO	dynGENIE3	123.36	0.427543
205	KO	dynGENIE3	154.2	0.437557
206	KO	dynGENIE3	185.04	0.514348
207	KO	dynGENIE3	215.88	0.545358
208	KO	dynGENIE3	246.72	0.569273
209	KO	dynGENIE3	277.56	0.657901
210	KO	dynGENIE3	308.4	0.762351
211	KO	dynGENIE3	339.24	0.811325
212	KO	dynGENIE3	370.08	0.894454
213	KO	dynGENIE3	400.92	0.881594
214	KO	dynGENIE3	431.76	0.970678
215	KO	dynGENIE3	462.6	0.995231
216	KO	dynGENIE3	493.44	1.07829
217	KO	dynGENIE3	524.28	1.08221
218	KO	dynGENIE3	555.12	1.10622
219	KO	dynGENIE3	585.96	1.03581
220	KO	dynGENIE3	616.8	1.1283
221	KO	dynGENIE3	647.64	1.15451
222	KO	dynGENIE3	678.48	1.20936
223	KO	dynGENIE3	709.32	1.17046
224	KO	dynGENIE3	740.16	1.19263
225	KO	dynGENIE3	771	1.22012
226	KO	dynGENIE3	801.84	1.21043
227	KO	dynGENIE3	832.68	1.34676
228	KO	dynGENIE3	863.52	1.24838
229	KO	dynGENIE3	894.36	1.19304
230	KO	dynGENIE3	925.2	1.23813
231	KO	dynGENIE3	956.04	1.16248
232	KO	dynGENIE3	986.88	0.976626
233	KO	dynGENIE3	1017.72	0.884476
234	KO	dynGENIE3	1048.56	0.971882
235	KO	dynGENIE3	1079.4	0.921262
236	KO	dynGENIE3	1110.24	0.986785
237	KO	dynGENIE3	1141.08	0.986785
238	KO	dynGENIE3	1171.92	1.00963
239	KO	dynGENIE3	1202.76	1.1467
240	KO	dynGENIE3	1233.6	1.10267
241	KO	dynGENIE3	1264.44	0.976207
242	KO	dynGENIE3	1295.28	0.976207
243	KO	dynGENIE3	1326.12	0.976207
244	KO	dynGENIE3	1356.96	0.976207
245	KO	dynGENIE3	1387.8	0.508421
246	KO	dynGENIE3	1418.64	0.585634
247	KO	dynGENIE3	1449.48	0.585634
248	KO	dynGENIE3	1480.32	0.62962
249	KO	dynGENIE3	1511.16	0.678963
250	KO	dynGENIE3	1542	0.695395
251	KO	dynGENIE3	1572.84	0.647051
252	KO	dynGENIE3	1603.68	0.647051
253	KO	dynGENIE3	1634.52	0.733024
254	KO	dynGENIE3	1665.36	0.733024
255	KO	dynGENIE3	1696.2	0.733024
256	KO	dynGENIE3	1727.04	0.714816
257	KO	dynGENIE3	1757.88	0.714816
258	KO	dynGENIE3	1788.72	0.685254
259	KO	dynGENIE3	1819.56	0.685254
260	KO	dynGENIE3	1850.4	0.811473
261	KO	dynGENIE3	1881.24	0.811473
262	KO	dynGENIE3	1912.08	0.811473
263	KO	dynGENIE3	1942.92	0.811473
264	KO	dynGENIE3	1973.76	0.811473
265	KO	dynGENIE3	2004.6	0.965916
266	KO	dynGENIE3	2035.44	0.965916
267	KO	dynGENIE3	2066.28	0.965916
268	KO	dynGENIE3	2097.12	0.965916
269	KO	dynGENIE3	2127.96	0.965916
270	KO	dynGENIE3	2158.8	0.965916
271	KO	dynGENIE3	2189.64	0.5037
272	KO	dynGENIE3	2220.48	0.439683
273	KO	dynGENIE3	2251.32	0.439683
274	KO	dynGENIE3	2282.16	0.439683
275	KO	dynGENIE3	2313	0.443365
276	KO	dynGENIE3	2343.84	0.443365
277	KO	dynGENIE3	2374.68	0.443365
278	KO	dynGENIE3	2405.52	0.443365
279	KO	dynGENIE3	2436.36	0.443365
280	KO	dynGENIE3	2467.2	0.668531
281	KO	dynGENIE3	2498.04	0.668531
282	KO	dynGENIE3	2528.88	0.831429
283	KO	dynGENIE3	2559.72	0.831429
284	KO	dynGENIE3	2590.56	0.831429
285	KO	dynGENIE3	2621.4	0.831429
286	KO	dynGENIE3	2652.24	0.831429
287	KO	dynGENIE3	2683.08	0.831429
288	KO	dynGENIE3	2713.92	0.831429
289	KO	dynGENIE3	2744.76	1.1964
290	KO	dynGENIE3	2775.6	1.40889
291	KO	dynGENIE3	2806.44	2.15854
292	KO	dynGENIE3	2837.28	2.15854
293	KO	dynGENIE3	2868.12	2.15854
294	KO	dynGENIE3	2898.96	2.15854
295	KO	dynGENIE3	2929.8	2.15854
296	KO	dynGENIE3	2960.64	2.15854
297	KO	dynGENIE3	2991.48	2.15854
298	KO	dynGENIE3	3022.32	2.15854
299	KO	dynGENIE3	3053.16	2.15854
300	KO	BINGO	0	-0.0321691
301	KO	BINGO	30.84	-0.0321691
302	KO	BINGO	61.68	-0.0321691
303	KO	BINGO	92.52	-0.0429738
304	KO	BINGO	123.36	-0.022697
305	KO	BINGO	154.2	0.0675424
306	KO	BINGO	185.04	0.102457
307	KO	BINGO	215.88	0.0885654
308	KO	BINGO	246.72	0.0964959
309	KO	BINGO	277.56	0.0945395
310	KO	BINGO	308.4	0.0898499
311	KO	BINGO	339.24	0.0939224
312	KO	BINGO	370.08	0.0961828
313	KO	BINGO	400.92	0.11399
314	KO	BINGO	431.76	0.169001
315	KO	BINGO	462.6	0.180978
316	KO	BINGO	493.44	0.223059
317	KO	BINGO	524.28	0.2737
318	KO	BINGO	555.12	0.282664
319	KO	BINGO	585.96	0.292473
320	KO	BINGO	616.8	0.287306
321	KO	BINGO	647.64	0.293207
322	KO	BINGO	678.48	0.332606
323	KO	BINGO	709.32	0.33448
324	KO	BINGO	740.16	0.382415
325	KO	BINGO	771	0.249898
326	KO	BINGO	801.84	0.191379
327	KO	BINGO	832.68	0.214009
328	KO	BINGO	863.52	0.289457
329	KO	BINGO	894.36	0.319297
330	KO	BINGO	925.2	0.353555
331	KO	BINGO	956.04	0.367509
332	KO	BINGO	986.88	0.389396
333	KO	BINGO	1017.72	0.41789
334	KO	BINGO	1048.56	0.257404
335	KO	BINGO	1079.4	0.335484
336	KO	BINGO	1110.24	0.243737
337	KO	BINGO	1141.08	0.243737
338	KO	BINGO	1171.92	0.288216
339	KO	BINGO	1202.76	0.388877
340	KO	BINGO	1233.6	0.438069
341	KO	BINGO	1264.44	0.518005
342	KO	BINGO	1295.28	0.518005
343	KO	BINGO	1326.12	0.518005
344	KO	BINGO	1356.96	0.518005
345	KO	BINGO	1387.8	0.620103
346	KO	BINGO	1418.64	0.652323
347	KO	BINGO	1449.48	0.652323
348	KO	BINGO	1480.32	0.721671
349	KO	BINGO	1511.16	0.808859
350	KO	BINGO	1542	0.876579
351	KO	BINGO	1572.84	0.994672
352	KO	BINGO	1603.68	0.994672
353	KO	BINGO	1634.52	1.0903
354	KO	BINGO	1665.36	1.0903
355	KO	BINGO	1696.2	1.0903
356	KO	BINGO	1727.04	1.20699
357	KO	BINGO	1757.88	1.20699
358	KO	BINGO	1788.72	1.16454
359	KO	BINGO	1819.56	1.16454
360	KO	BINGO	1850.4	1.04562
361	KO	BINGO	1881.24	1.04562
362	KO	BINGO	1912.08	1.04562
363	KO	BINGO	1942.92	1.04562
364	KO	BINGO	1973.76	1.04562
365	KO	BINGO	2004.6	1.0022
366	KO	BINGO	2035.44	1.0022
367	KO	BINGO	2066.28	1.0022
368	KO	BINGO	2097.12	1.0022
369	KO	BINGO	2127.96	1.0022
370	KO	BINGO	2158.8	1.0022
371	KO	BINGO	2189.64	1.15584
372	KO	BINGO	2220.48	1.4219
373	KO	BINGO	2251.32	1.4219
374	KO	BINGO	2282.16	1.4219
375	KO	BINGO	2313	1.41637
376	KO	BINGO	2343.84	1.41637
377	KO	BINGO	2374.68	1.41637
378	KO	BINGO	2405.52	1.41637
379	KO	BINGO	2436.36	1.41637
380	KO	BINGO	2467.2	1.49638
381	KO	BINGO	2498.04	1.49638
382	KO	BINGO	2528.88	1.88482
383	KO	BINGO	2559.72	1.88482
384	KO	BINGO	2590.56	1.88482
385	KO	BINGO	2621.4	1.88482
386	KO	BINGO	2652.24	1.88482
387	KO	BINGO	2683.08	1.88482
388	KO	BINGO	2713.92	1.88482
389	KO	BINGO	2744.76	2.31806
390	KO	BINGO	2775.6	2.74306
391	KO	BINGO	2806.44	3.07569
392	KO	BINGO	2837.28	3.07569
393	KO	BINGO	2868.12	3.07569
394	KO	BINGO	2898.96	3.07569
395	KO	BINGO	2929.8	3.07569
396	KO	BINGO	2960.64	3.07569
397	KO	BINGO	2991.48	3.07569
398	KO	BINGO	3022.32	3.07569
399	KO	BINGO	3053.16	3.07569
400	KO	MIMOSCA	0	0.288883
401	KO	MIMOSCA	30.84	0.288883
402	KO	MIMOSCA	61.68	0.288883
403	KO	MIMOSCA	92.52	0.309218
404	KO	MIMOSCA	123.36	0.34605
405	KO	MIMOSCA	154.2	0.429813
406	KO	MIMOSCA	185.04	0.571017
407	KO	MIMOSCA	215.88	0.629714
408	KO	MIMOSCA	246.72	0.654682
409	KO	MIMOSCA	277.56	0.702043
410	KO	MIMOSCA	308.4	0.711667
411	KO	MIMOSCA	339.24	0.704187
412	KO	MIMOSCA	370.08	0.696452
413	KO	MIMOSCA	400.92	0.695457
414	KO	MIMOSCA	431.76	0.716026
415	KO	MIMOSCA	462.6	0.761044
416	KO	MIMOSCA	493.44	0.748191
417	KO	MIMOSCA	524.28	0.75849
418	KO	MIMOSCA	555.12	0.781927
419	KO	MIMOSCA	585.96	0.75198
420	KO	MIMOSCA	616.8	0.777671
421	KO	MIMOSCA	647.64	0.775994
422	KO	MIMOSCA	678.48	0.78999
423	KO	MIMOSCA	709.32	0.766243
424	KO	MIMOSCA	740.16	0.740919
425	KO	MIMOSCA	771	0.760485
426	KO	MIMOSCA	801.84	0.757127
427	KO	MIMOSCA	832.68	0.760584
428	KO	MIMOSCA	863.52	0.746992
429	KO	MIMOSCA	894.36	0.750627
430	KO	MIMOSCA	925.2	0.732551
431	KO	MIMOSCA	956.04	0.751542
432	KO	MIMOSCA	986.88	0.838247
433	KO	MIMOSCA	1017.72	0.820731
434	KO	MIMOSCA	1048.56	0.835296
435	KO	MIMOSCA	1079.4	0.911966
436	KO	MIMOSCA	1110.24	0.934449
437	KO	MIMOSCA	1141.08	0.934449
438	KO	MIMOSCA	1171.92	0.915723
439	KO	MIMOSCA	1202.76	1.021
440	KO	MIMOSCA	1233.6	1.00351
441	KO	MIMOSCA	1264.44	0.942797
442	KO	MIMOSCA	1295.28	0.942797
443	KO	MIMOSCA	1326.12	0.942797
444	KO	MIMOSCA	1356.96	0.942797
445	KO	MIMOSCA	1387.8	0.959343
446	KO	MIMOSCA	1418.64	0.93257
447	KO	MIMOSCA	1449.48	0.93257
448	KO	MIMOSCA	1480.32	0.903135
449	KO	MIMOSCA	1511.16	0.985657
450	KO	MIMOSCA	1542	0.956071
451	KO	MIMOSCA	1572.84	0.923045
452	KO	MIMOSCA	1603.68	0.923045
453	KO	MIMOSCA	1634.52	0.885968
454	KO	MIMOSCA	1665.36	0.885968
455	KO	MIMOSCA	1696.2	0.885968
456	KO	MIMOSCA	1727.04	0.844084
457	KO	MIMOSCA	1757.88	0.844084
458	KO	MIMOSCA	1788.72	0.929859
459	KO	MIMOSCA	1819.56	0.929859
460	KO	MIMOSCA	1850.4	0.884701
461	KO	MIMOSCA	1881.24	0.884701
462	KO	MIMOSCA	1912.08	0.884701
463	KO	MIMOSCA	1942.92	0.884701
464	KO	MIMOSCA	1973.76	0.884701
465	KO	MIMOSCA	2004.6	0.832223
466	KO	MIMOSCA	2035.44	0.832223
467	KO	MIMOSCA	2066.28	0.832223
468	KO	MIMOSCA	2097.12	0.832223
469	KO	MIMOSCA	2127.96	0.832223
470	KO	MIMOSCA	2158.8	0.832223
471	KO	MIMOSCA	2189.64	0.808547
472	KO	MIMOSCA	2220.48	0.721117
473	KO	MIMOSCA	2251.32	0.721117
474	KO	MIMOSCA	2282.16	0.721117
475	KO	MIMOSCA	2313	0.610977
476	KO	MIMOSCA	2343.84	0.610977
477	KO	MIMOSCA	2374.68	0.610977
478	KO	MIMOSCA	2405.52	0.610977
479	KO	MIMOSCA	2436.36	0.610977
480	KO	MIMOSCA	2467.2	0.81626
481	KO	MIMOSCA	2498.04	0.81626
482	KO	MIMOSCA	2528.88	1.05245
483	KO	MIMOSCA	2559.72	1.05245
484	KO	MIMOSCA	2590.56	1.05245
485	KO	MIMOSCA	2621.4	1.05245
486	KO	MIMOSCA	2652.24	1.05245
487	KO	MIMOSCA	2683.08	1.05245
488	KO	MIMOSCA	2713.92	1.05245
489	KO	MIMOSCA	2744.76	0.937698
490	KO	MIMOSCA	2775.6	1.51143
491	KO	MIMOSCA	2806.44	1.51143
492	KO	MIMOSCA	2837.28	1.51143
493	KO	MIMOSCA	2868.12	1.51143
494	KO	MIMOSCA	2898.96	1.51143
495	KO	MIMOSCA	2929.8	1.51143
496	KO	MIMOSCA	2960.64	1.51143
497	KO	MIMOSCA	2991.48	1.51143
498	KO	MIMOSCA	3022.32	1.51143
499	KO	MIMOSCA	3053.16	1.51143
500	KO	scMAGeCK-LR	0	0.446556
501	KO	scMAGeCK-LR	30.84	0.446556
502	KO	scMAGeCK-LR	61.68	0.446556
503	KO	scMAGeCK-LR	92.52	0.471359
504	KO	scMAGeCK-LR	123.36	0.529659
505	KO	scMAGeCK-LR	154.2	0.667078
506	KO	scMAGeCK-LR	185.04	0.80702
507	KO	scMAGeCK-LR	215.88	0.910346
508	KO	scMAGeCK-LR	246.72	0.89927
509	KO	scMAGeCK-LR	277.56	0.97339
510	KO	scMAGeCK-LR	308.4	1.01619
511	KO	scMAGeCK-LR	339.24	1.04717
512	KO	scMAGeCK-LR	370.08	1.04129
513	KO	scMAGeCK-LR	400.92	1.04066
514	KO	scMAGeCK-LR	431.76	1.05235
515	KO	scMAGeCK-LR	462.6	1.07391
516	KO	scMAGeCK-LR	493.44	1.01403
517	KO	scMAGeCK-LR	524.28	1.06161
518	KO	scMAGeCK-LR	555.12	1.14668
519	KO	scMAGeCK-LR	585.96	1.09057
520	KO	scMAGeCK-LR	616.8	1.08346
521	KO	scMAGeCK-LR	647.64	1.09743
522	KO	scMAGeCK-LR	678.48	1.1263
523	KO	scMAGeCK-LR	709.32	1.17474
524	KO	scMAGeCK-LR	740.16	1.15493
525	KO	scMAGeCK-LR	771	1.19734
526	KO	scMAGeCK-LR	801.84	1.19652
527	KO	scMAGeCK-LR	832.68	1.05748
528	KO	scMAGeCK-LR	863.52	0.975757
529	KO	scMAGeCK-LR	894.36	0.895225
530	KO	scMAGeCK-LR	925.2	0.831469
531	KO	scMAGeCK-LR	956.04	0.853687
532	KO	scMAGeCK-LR	986.88	0.942542
533	KO	scMAGeCK-LR	1017.72	0.874523
534	KO	scMAGeCK-LR	1048.56	0.873154
535	KO	scMAGeCK-LR	1079.4	0.891804
536	KO	scMAGeCK-LR	1110.24	0.864761
537	KO	scMAGeCK-LR	1141.08	0.864761
538	KO	scMAGeCK-LR	1171.92	0.778797
539	KO	scMAGeCK-LR	1202.76	0.88047
540	KO	scMAGeCK-LR	1233.6	0.947133
541	KO	scMAGeCK-LR	1264.44	0.915091
542	KO	scMAGeCK-LR	1295.28	0.915091
543	KO	scMAGeCK-LR	1326.12	0.915091
544	KO	scMAGeCK-LR	1356.96	0.915091
545	KO	scMAGeCK-LR	1387.8	0.684893
546	KO	scMAGeCK-LR	1418.64	0.694647
547	KO	scMAGeCK-LR	1449.48	0.694647
548	KO	scMAGeCK-LR	1480.32	0.76167
549	KO	scMAGeCK-LR	1511.16	0.855302
550	KO	scMAGeCK-LR	1542	0.95402
551	KO	scMAGeCK-LR	1572.84	1.02914
552	KO	scMAGeCK-LR	1603.68	1.02914
553	KO	scMAGeCK-LR	1634.52	1.11485
554	KO	scMAGeCK-LR	1665.36	1.11485
555	KO	scMAGeCK-LR	1696.2	1.11485
556	KO	scMAGeCK-LR	1727.04	0.959319
557	KO	scMAGeCK-LR	1757.88	0.959319
558	KO	scMAGeCK-LR	1788.72	1.03605
559	KO	scMAGeCK-LR	1819.56	1.03605
560	KO	scMAGeCK-LR	1850.4	1.17425
561	KO	scMAGeCK-LR	1881.24	1.17425
562	KO	scMAGeCK-LR	1912.08	1.17425
563	KO	scMAGeCK-LR	1942.92	1.17425
564	KO	scMAGeCK-LR	1973.76	1.17425
565	KO	scMAGeCK-LR	2004.6	1.25116
566	KO	scMAGeCK-LR	2035.44	1.25116
567	KO	scMAGeCK-LR	2066.28	1.25116
568	KO	scMAGeCK-LR	2097.12	1.25116
569	KO	scMAGeCK-LR	2127.96	1.25116
570	KO	scMAGeCK-LR	2158.8	1.25116
571	KO	scMAGeCK-LR	2189.64	1.39171
572	KO	scMAGeCK-LR	2220.48	1.49395
573	KO	scMAGeCK-LR	2251.32	1.49395
574	KO	scMAGeCK-LR	2282.16	1.49395
575	KO	scMAGeCK-LR	2313	1.24105
576	KO	scMAGeCK-LR	2343.84	1.24105
577	KO	scMAGeCK-LR	2374.68	1.24105
578	KO	scMAGeCK-LR	2405.52	1.24105
579	KO	scMAGeCK-LR	2436.36	1.24105
580	KO	scMAGeCK-LR	2467.2	1.56398
581	KO	scMAGeCK-LR	2498.04	1.56398
582	KO	scMAGeCK-LR	2528.88	1.7877
583	KO	scMAGeCK-LR	2559.72	1.7877
584	KO	scMAGeCK-LR	2590.56	1.7877
585	KO	scMAGeCK-LR	2621.4	1.7877
586	KO	scMAGeCK-LR	2652.24	1.7877
587	KO	scMAGeCK-LR	2683.08	1.7877
588	KO	scMAGeCK-LR	2713.92	1.7877
589	KO	scMAGeCK-LR	2744.76	2.24884
590	KO	scMAGeCK-LR	2775.6	2.03859
591	KO	scMAGeCK-LR	2806.44	2.5097
592	KO	scMAGeCK-LR	2837.28	2.5097
593	KO	scMAGeCK-LR	2868.12	2.5097
594	KO	scMAGeCK-LR	2898.96	2.5097
595	KO	scMAGeCK-LR	2929.8	2.5097
596	KO	scMAGeCK-LR	2960.64	2.5097
597	KO	scMAGeCK-LR	2991.48	2.5097
598	KO	scMAGeCK-LR	3022.32	2.5097
599	KO	scMAGeCK-LR	3053.16	2.5097
600	KO	scMAGeCK-RRA	0	0.187351
601	KO	scMAGeCK-RRA	30.84	0.187351
602	KO	scMAGeCK-RRA	61.68	0.187351
603	KO	scMAGeCK-RRA	92.52	0.211476
604	KO	scMAGeCK-RRA	123.36	0.268783
605	KO	scMAGeCK-RRA	154.2	0.367778
606	KO	scMAGeCK-RRA	185.04	0.425795
607	KO	scMAGeCK-RRA	215.88	0.51466
608	KO	scMAGeCK-RRA	246.72	0.595067
609	KO	scMAGeCK-RRA	277.56	0.638755
610	KO	scMAGeCK-RRA	308.4	0.694573
611	KO	scMAGeCK-RRA	339.24	0.748899
612	KO	scMAGeCK-RRA	370.08	0.762277
613	KO	scMAGeCK-RRA	400.92	0.78993
614	KO	scMAGeCK-RRA	431.76	0.826171
615	KO	scMAGeCK-RRA	462.6	0.875592
616	KO	scMAGeCK-RRA	493.44	0.930218
617	KO	scMAGeCK-RRA	524.28	0.84748
618	KO	scMAGeCK-RRA	555.12	0.906254
619	KO	scMAGeCK-RRA	585.96	0.951434
620	KO	scMAGeCK-RRA	616.8	0.968019
621	KO	scMAGeCK-RRA	647.64	0.916641
622	KO	scMAGeCK-RRA	678.48	0.963994
623	KO	scMAGeCK-RRA	709.32	1.01438
624	KO	scMAGeCK-RRA	740.16	1.02316
625	KO	scMAGeCK-RRA	771	1.07873
626	KO	scMAGeCK-RRA	801.84	1.08793
627	KO	scMAGeCK-RRA	832.68	1.05113
628	KO	scMAGeCK-RRA	863.52	1.15569
629	KO	scMAGeCK-RRA	894.36	0.902492
630	KO	scMAGeCK-RRA	925.2	0.93762
631	KO	scMAGeCK-RRA	956.04	0.974442
632	KO	scMAGeCK-RRA	986.88	1.05356
633	KO	scMAGeCK-RRA	1017.72	1.03337
634	KO	scMAGeCK-RRA	1048.56	1.04069
635	KO	scMAGeCK-RRA	1079.4	0.919464
636	KO	scMAGeCK-RRA	1110.24	1.01326
637	KO	scMAGeCK-RRA	1141.08	1.01326
638	KO	scMAGeCK-RRA	1171.92	1.02791
639	KO	scMAGeCK-RRA	1202.76	1.13718
640	KO	scMAGeCK-RRA	1233.6	0.905468
641	KO	scMAGeCK-RRA	1264.44	0.755208
642	KO	scMAGeCK-RRA	1295.28	0.755208
643	KO	scMAGeCK-RRA	1326.12	0.755208
644	KO	scMAGeCK-RRA	1356.96	0.755208
645	KO	scMAGeCK-RRA	1387.8	0.621077
646	KO	scMAGeCK-RRA	1418.64	0.598117
647	KO	scMAGeCK-RRA	1449.48	0.598117
648	KO	scMAGeCK-RRA	1480.32	0.655423
649	KO	scMAGeCK-RRA	1511.16	0.719895
650	KO	scMAGeCK-RRA	1542	0.828255
651	KO	scMAGeCK-RRA	1572.84	0.909711
652	KO	scMAGeCK-RRA	1603.68	0.909711
653	KO	scMAGeCK-RRA	1634.52	1.00192
654	KO	scMAGeCK-RRA	1665.36	1.00192
655	KO	scMAGeCK-RRA	1696.2	1.00192
656	KO	scMAGeCK-RRA	1727.04	1.10662
657	KO	scMAGeCK-RRA	1757.88	1.10662
658	KO	scMAGeCK-RRA	1788.72	1.22587
659	KO	scMAGeCK-RRA	1819.56	1.22587
660	KO	scMAGeCK-RRA	1850.4	1.36215
661	KO	scMAGeCK-RRA	1881.24	1.36215
662	KO	scMAGeCK-RRA	1912.08	1.36215
663	KO	scMAGeCK-RRA	1942.92	1.36215
664	KO	scMAGeCK-RRA	1973.76	1.36215
665	KO	scMAGeCK-RRA	2004.6	1.51846
666	KO	scMAGeCK-RRA	2035.44	1.51846
667	KO	scMAGeCK-RRA	2066.28	1.51846
668	KO	scMAGeCK-RRA	2097.12	1.51846
669	KO	scMAGeCK-RRA	2127.96	1.51846
670	KO	scMAGeCK-RRA	2158.8	1.51846
671	KO	scMAGeCK-RRA	2189.64	2.14934
672	KO	scMAGeCK-RRA	2220.48	2.43369
673	KO	scMAGeCK-RRA	2251.32	2.43369
674	KO	scMAGeCK-RRA	2282.16	2.43369
675	KO	scMAGeCK-RRA	2313	1.82277
676	KO	scMAGeCK-RRA	2343.84	1.82277
677	KO	scMAGeCK-RRA	2374.68	1.82277
678	KO	scMAGeCK-RRA	2405.52	1.82277
679	KO	scMAGeCK-RRA	2436.36	1.82277
680	KO	scMAGeCK-RRA	2467.2	2.17801
681	KO	scMAGeCK-RRA	2498.04	2.17801
682	KO	scMAGeCK-RRA	2528.88	2.62822
683	KO	scMAGeCK-RRA	2559.72	2.62822
684	KO	scMAGeCK-RRA	2590.56	2.62822
685	KO	scMAGeCK-RRA	2621.4	2.62822
686	KO	scMAGeCK-RRA	2652.24	2.62822
687	KO	scMAGeCK-RRA	2683.08	2.62822
688	KO	scMAGeCK-RRA	2713.92	2.62822
689	KO	scMAGeCK-RRA	2744.76	3.124
690	KO	scMAGeCK-RRA	2775.6	2.11713
691	KO	scMAGeCK-RRA	2806.44	3.124
692	KO	scMAGeCK-RRA	2837.28	3.124
693	KO	scMAGeCK-RRA	2868.12	3.124
694	KO	scMAGeCK-RRA	2898.96	3.124
695	KO	scMAGeCK-RRA	2929.8	3.124
696	KO	scMAGeCK-RRA	2960.64	3.124
697	KO	scMAGeCK-RRA	2991.48	3.124
698	KO	scMAGeCK-RRA	3022.32	3.124
699	KO	scMAGeCK-RRA	3053.16	3.124
700	KO	random	0	0
701	KO	random	30.84	0
702	KO	random	61.68	0
703	KO	random	92.52	0
704	KO	random	123.36	0
705	KO	random	154.2	0
706	KO	random	185.04	0
707	KO	random	215.88	0
708	KO	random	246.72	0
709	KO	random	277.56	0
710	KO	random	308.4	0
711	KO	random	339.24	0
712	KO	random	370.08	0
713	KO	random	400.92	0
714	KO	random	431.76	0
715	KO	random	462.6	0
716	KO	random	493.44	0
717	KO	random	524.28	0
718	KO	random	555.12	0
719	KO	random	585.96	0
720	KO	random	616.8	0
721	KO	random	647.64	0
722	KO	random	678.48	0
723	KO	random	709.32	0
724	KO	random	740.16	0
725	KO	random	771	0
726	KO	random	801.84	0
727	KO	random	832.68	0
728	KO	random	863.52	0
729	KO	random	894.36	0
730	KO	random	925.2	0
731	KO	random	956.04	0
732	KO	random	986.88	0
733	KO	random	1017.72	0
734	KO	random	1048.56	0
735	KO	random	1079.4	0
736	KO	random	1110.24	0
737	KO	random	1141.08	0
738	KO	random	1171.92	0
739	KO	random	1202.76	0
740	KO	random	1233.6	0
741	KO	random	1264.44	0
742	KO	random	1295.28	0
743	KO	random	1326.12	0
744	KO	random	1356.96	0
745	KO	random	1387.8	0
746	KO	random	1418.64	0
747	KO	random	1449.48	0
748	KO	random	1480.32	0
749	KO	random	1511.16	0
750	KO	random	1542	0
751	KO	random	1572.84	0
752	KO	random	1603.68	0
753	KO	random	1634.52	0
754	KO	random	1665.36	0
755	KO	random	1696.2	0
756	KO	random	1727.04	0
757	KO	random	1757.88	0
758	KO	random	1788.72	0
759	KO	random	1819.56	0
760	KO	random	1850.4	0
761	KO	random	1881.24	0
762	KO	random	1912.08	0
763	KO	random	1942.92	0
764	KO	random	1973.76	0
765	KO	random	2004.6	0
766	KO	random	2035.44	0
767	KO	random	2066.28	0
768	KO	random	2097.12	0
769	KO	random	2127.96	0
770	KO	random	2158.8	0
771	KO	random	2189.64	0
772	KO	random	2220.48	0
773	KO	random	2251.32	0
774	KO	random	2282.16	0
775	KO	random	2313	0
776	KO	random	2343.84	0
777	KO	random	2374.68	0
778	KO	random	2405.52	0
779	KO	random	2436.36	0
780	KO	random	2467.2	0
781	KO	random	2498.04	0
782	KO	random	2528.88	0
783	KO	random	2559.72	0
784	KO	random	2590.56	0
785	KO	random	2621.4	0
786	KO	random	2652.24	0
787	KO	random	2683.08	0
788	KO	random	2713.92	0
789	KO	random	2744.76	0
790	KO	random	2775.6	0
791	KO	random	2806.44	0
792	KO	random	2837.28	0
793	KO	random	2868.12	0
794	KO	random	2898.96	0
795	KO	random	2929.8	0
796	KO	random	2960.64	0
797	KO	random	2991.48	0
798	KO	random	3022.32	0
799	KO	random	3053.16	0
800	non-KO	RENGE	0	1.72811
801	non-KO	RENGE	26.1	1.72811
802	non-KO	RENGE	52.2	1.72811
803	non-KO	RENGE	78.3	1.74086
804	non-KO	RENGE	104.4	1.77485
805	non-KO	RENGE	130.5	1.90307
806	non-KO	RENGE	156.6	2.14498
807	non-KO	RENGE	182.7	2.16999
808	non-KO	RENGE	208.8	2.1943
809	non-KO	RENGE	234.9	2.18624
810	non-KO	RENGE	261	2.19901
811	non-KO	RENGE	287.1	2.29432
812	non-KO	RENGE	313.2	2.30131
813	non-KO	RENGE	339.3	2.25202
814	non-KO	RENGE	365.4	2.2243
815	non-KO	RENGE	391.5	2.28583
816	non-KO	RENGE	417.6	2.35211
817	non-KO	RENGE	443.7	2.39652
818	non-KO	RENGE	469.8	2.44393
819	non-KO	RENGE	495.9	2.4524
820	non-KO	RENGE	522	2.25705
821	non-KO	RENGE	548.1	2.30848
822	non-KO	RENGE	574.2	2.30848
823	non-KO	RENGE	600.3	2.36231
824	non-KO	RENGE	626.4	2.49731
825	non-KO	RENGE	652.5	2.53713
826	non-KO	RENGE	678.6	2.59038
827	non-KO	RENGE	704.7	2.59038
828	non-KO	RENGE	730.8	2.56908
829	non-KO	RENGE	756.9	2.51269
830	non-KO	RENGE	783	2.5353
831	non-KO	RENGE	809.1	2.5952
832	non-KO	RENGE	835.2	2.55477
833	non-KO	RENGE	861.3	2.64322
834	non-KO	RENGE	887.4	2.64322
835	non-KO	RENGE	913.5	2.70617
836	non-KO	RENGE	939.6	2.62694
837	non-KO	RENGE	965.7	2.62694
838	non-KO	RENGE	991.8	2.87224
839	non-KO	RENGE	1017.9	2.82576
840	non-KO	RENGE	1044	2.81402
841	non-KO	RENGE	1070.1	2.52225
842	non-KO	RENGE	1096.2	2.52225
843	non-KO	RENGE	1122.3	2.52225
844	non-KO	RENGE	1148.4	2.52225
845	non-KO	RENGE	1174.5	2.6803
846	non-KO	RENGE	1200.6	2.70144
847	non-KO	RENGE	1226.7	2.70144
848	non-KO	RENGE	1252.8	2.97887
849	non-KO	RENGE	1278.9	2.97887
850	non-KO	RENGE	1305	2.97887
851	non-KO	RENGE	1331.1	2.97887
852	non-KO	RENGE	1357.2	2.97887
853	non-KO	RENGE	1383.3	2.97887
854	non-KO	RENGE	1409.4	2.97887
855	non-KO	RENGE	1435.5	2.97887
856	non-KO	RENGE	1461.6	3.01591
857	non-KO	RENGE	1487.7	3.01591
858	non-KO	RENGE	1513.8	3.70618
859	non-KO	RENGE	1539.9	3.76564
860	non-KO	RENGE	1566	3.76564
861	non-KO	RENGE	1592.1	4.25719
862	non-KO	RENGE	1618.2	4.25719
863	non-KO	RENGE	1644.3	4.25719
864	non-KO	RENGE	1670.4	4.25719
865	non-KO	RENGE	1696.5	4.25719
866	non-KO	RENGE	1722.6	4.25719
867	non-KO	RENGE	1748.7	4.25719
868	non-KO	RENGE	1774.8	4.25719
869	non-KO	RENGE	1800.9	4.25719
870	non-KO	RENGE	1827	4.41338
871	non-KO	RENGE	1853.1	4.41338
872	non-KO	RENGE	1879.2	4.41338
873	non-KO	RENGE	1905.3	3.87268
874	non-KO	RENGE	1931.4	3.37964
875	non-KO	RENGE	1957.5	3.37964
876	non-KO	RENGE	1983.6	3.37964
877	non-KO	RENGE	2009.7	3.37964
878	non-KO	RENGE	2035.8	3.37964
879	non-KO	RENGE	2061.9	3.37964
880	non-KO	RENGE	2088	3.37964
881	non-KO	RENGE	2114.1	3.37964
882	non-KO	RENGE	2140.2	3.37964
883	non-KO	RENGE	2166.3	3.37964
884	non-KO	RENGE	2192.4	3.37964
885	non-KO	RENGE	2218.5	3.37964
886	non-KO	RENGE	2244.6	3.37964
887	non-KO	RENGE	2270.7	3.37964
888	non-KO	RENGE	2296.8	3.37964
889	non-KO	RENGE	2322.9	3.37964
890	non-KO	RENGE	2349	3.37964
891	non-KO	RENGE	2375.1	3.37964
892	non-KO	RENGE	2401.2	3.37964
893	non-KO	RENGE	2427.3	3.37964
894	non-KO	RENGE	2453.4	3.37964
895	non-KO	RENGE	2479.5	3.37964
896	non-KO	RENGE	2505.6	3.37964
897	non-KO	RENGE	2531.7	3.37964
898	non-KO	RENGE	2557.8	3.37964
899	non-KO	RENGE	2583.9	3.37964
900	non-KO	GENIE3	0	-0.24061
901	non-KO	GENIE3	26.1	-0.24061
902	non-KO	GENIE3	52.2	-0.24061
903	non-KO	GENIE3	78.3	-0.234637
904	non-KO	GENIE3	104.4	-0.184562
905	non-KO	GENIE3	130.5	-0.0971556
906	non-KO	GENIE3	156.6	-0.0193744
907	non-KO	GENIE3	182.7	0.00872307
908	non-KO	GENIE3	208.8	0.0243984
909	non-KO	GENIE3	234.9	0.0488158
910	non-KO	GENIE3	261	0.0521563
911	non-KO	GENIE3	287.1	0.0187408
912	non-KO	GENIE3	313.2	0.00327961
913	non-KO	GENIE3	339.3	0.0205203
914	non-KO	GENIE3	365.4	0.0157685
915	non-KO	GENIE3	391.5	0.00574683
916	non-KO	GENIE3	417.6	-0.0238389
917	non-KO	GENIE3	443.7	-0.0231534
918	non-KO	GENIE3	469.8	-0.032798
919	non-KO	GENIE3	495.9	-0.04425
920	non-KO	GENIE3	522	-0.0823509
921	non-KO	GENIE3	548.1	-0.0952951
922	non-KO	GENIE3	574.2	-0.0952951
923	non-KO	GENIE3	600.3	-0.104861
924	non-KO	GENIE3	626.4	-0.0496665
925	non-KO	GENIE3	652.5	-0.038758
926	non-KO	GENIE3	678.6	-0.0376953
927	non-KO	GENIE3	704.7	-0.0376953
928	non-KO	GENIE3	730.8	-0.0566196
929	non-KO	GENIE3	756.9	-0.109149
930	non-KO	GENIE3	783	-0.107116
931	non-KO	GENIE3	809.1	-0.103333
932	non-KO	GENIE3	835.2	-0.09477
933	non-KO	GENIE3	861.3	-0.108026
934	non-KO	GENIE3	887.4	-0.108026
935	non-KO	GENIE3	913.5	-0.0899266
936	non-KO	GENIE3	939.6	-0.0863099
937	non-KO	GENIE3	965.7	-0.0863099
938	non-KO	GENIE3	991.8	-0.0739118
939	non-KO	GENIE3	1017.9	-0.0896091
940	non-KO	GENIE3	1044	-0.101369
941	non-KO	GENIE3	1070.1	-0.102799
942	non-KO	GENIE3	1096.2	-0.102799
943	non-KO	GENIE3	1122.3	-0.102799
944	non-KO	GENIE3	1148.4	-0.102799
945	non-KO	GENIE3	1174.5	-0.136611
946	non-KO	GENIE3	1200.6	-0.116605
947	non-KO	GENIE3	1226.7	-0.116605
948	non-KO	GENIE3	1252.8	-0.0740532
949	non-KO	GENIE3	1278.9	-0.0740532
950	non-KO	GENIE3	1305	-0.0740532
951	non-KO	GENIE3	1331.1	-0.0740532
952	non-KO	GENIE3	1357.2	-0.0740532
953	non-KO	GENIE3	1383.3	-0.0740532
954	non-KO	GENIE3	1409.4	-0.0740532
955	non-KO	GENIE3	1435.5	-0.0740532
956	non-KO	GENIE3	1461.6	-0.0430009
957	non-KO	GENIE3	1487.7	-0.0430009
958	non-KO	GENIE3	1513.8	-0.0154141
959	non-KO	GENIE3	1539.9	-0.00221013
960	non-KO	GENIE3	1566	-0.00221013
961	non-KO	GENIE3	1592.1	0.0391619
962	non-KO	GENIE3	1618.2	0.0391619
963	non-KO	GENIE3	1644.3	0.0391619
964	non-KO	GENIE3	1670.4	0.0391619
965	non-KO	GENIE3	1696.5	0.0391619
966	non-KO	GENIE3	1722.6	0.0391619
967	non-KO	GENIE3	1748.7	0.0391619
968	non-KO	GENIE3	1774.8	0.0391619
969	non-KO	GENIE3	1800.9	0.0391619
970	non-KO	GENIE3	1827	0.128807
971	non-KO	GENIE3	1853.1	0.128807
972	non-KO	GENIE3	1879.2	0.128807
973	non-KO	GENIE3	1905.3	0.377707
974	non-KO	GENIE3	1931.4	0.656732
975	non-KO	GENIE3	1957.5	0.656732
976	non-KO	GENIE3	1983.6	0.656732
977	non-KO	GENIE3	2009.7	0.656732
978	non-KO	GENIE3	2035.8	0.656732
979	non-KO	GENIE3	2061.9	0.656732
980	non-KO	GENIE3	2088	0.656732
981	non-KO	GENIE3	2114.1	0.656732
982	non-KO	GENIE3	2140.2	0.656732
983	non-KO	GENIE3	2166.3	0.656732
984	non-KO	GENIE3	2192.4	0.656732
985	non-KO	GENIE3	2218.5	0.656732
986	non-KO	GENIE3	2244.6	0.656732
987	non-KO	GENIE3	2270.7	0.656732
988	non-KO	GENIE3	2296.8	0.656732
989	non-KO	GENIE3	2322.9	0.656732
990	non-KO	GENIE3	2349	0.656732
991	non-KO	GENIE3	2375.1	0.656732
992	non-KO	GENIE3	2401.2	0.656732
993	non-KO	GENIE3	2427.3	0.656732
994	non-KO	GENIE3	2453.4	0.656732
995	non-KO	GENIE3	2479.5	0.656732
996	non-KO	GENIE3	2505.6	0.656732
997	non-KO	GENIE3	2531.7	0.656732
998	non-KO	GENIE3	2557.8	0.656732
999	non-KO	GENIE3	2583.9	0.656732
1000	non-KO	dynGENIE3	0	0.440306
1001	non-KO	dynGENIE3	26.1	0.440306
1002	non-KO	dynGENIE3	52.2	0.440306
1003	non-KO	dynGENIE3	78.3	0.451357
1004	non-KO	dynGENIE3	104.4	0.499486
1005	non-KO	dynGENIE3	130.5	0.594253
1006	non-KO	dynGENIE3	156.6	0.74152
1007	non-KO	dynGENIE3	182.7	0.804932
1008	non-KO	dynGENIE3	208.8	0.826181
1009	non-KO	dynGENIE3	234.9	0.860331
1010	non-KO	dynGENIE3	261	0.871929
1011	non-KO	dynGENIE3	287.1	0.91455
1012	non-KO	dynGENIE3	313.2	0.921905
1013	non-KO	dynGENIE3	339.3	0.672462
1014	non-KO	dynGENIE3	365.4	0.614869
1015	non-KO	dynGENIE3	391.5	0.679952
1016	non-KO	dynGENIE3	417.6	0.777353
1017	non-KO	dynGENIE3	443.7	0.79664
1018	non-KO	dynGENIE3	469.8	0.79911
1019	non-KO	dynGENIE3	495.9	0.797696
1020	non-KO	dynGENIE3	522	0.789539
1021	non-KO	dynGENIE3	548.1	0.849358
1022	non-KO	dynGENIE3	574.2	0.849358
1023	non-KO	dynGENIE3	600.3	0.895732
1024	non-KO	dynGENIE3	626.4	0.69656
1025	non-KO	dynGENIE3	652.5	0.733769
1026	non-KO	dynGENIE3	678.6	0.69725
1027	non-KO	dynGENIE3	704.7	0.69725
1028	non-KO	dynGENIE3	730.8	0.726635
1029	non-KO	dynGENIE3	756.9	0.903081
1030	non-KO	dynGENIE3	783	0.901554
1031	non-KO	dynGENIE3	809.1	0.834178
1032	non-KO	dynGENIE3	835.2	0.880636
1033	non-KO	dynGENIE3	861.3	0.780717
1034	non-KO	dynGENIE3	887.4	0.780717
1035	non-KO	dynGENIE3	913.5	0.871132
1036	non-KO	dynGENIE3	939.6	1.11131
1037	non-KO	dynGENIE3	965.7	1.11131
1038	non-KO	dynGENIE3	991.8	1.21266
1039	non-KO	dynGENIE3	1017.9	1.1289
1040	non-KO	dynGENIE3	1044	1.34857
1041	non-KO	dynGENIE3	1070.1	1.45534
1042	non-KO	dynGENIE3	1096.2	1.45534
1043	non-KO	dynGENIE3	1122.3	1.45534
1044	non-KO	dynGENIE3	1148.4	1.45534
1045	non-KO	dynGENIE3	1174.5	1.45889
1046	non-KO	dynGENIE3	1200.6	0.673944
1047	non-KO	dynGENIE3	1226.7	0.673944
1048	non-KO	dynGENIE3	1252.8	0.947268
1049	non-KO	dynGENIE3	1278.9	0.947268
1050	non-KO	dynGENIE3	1305	0.947268
1051	non-KO	dynGENIE3	1331.1	0.947268
1052	non-KO	dynGENIE3	1357.2	0.947268
1053	non-KO	dynGENIE3	1383.3	0.947268
1054	non-KO	dynGENIE3	1409.4	0.947268
1055	non-KO	dynGENIE3	1435.5	0.947268
1056	non-KO	dynGENIE3	1461.6	0.926217
1057	non-KO	dynGENIE3	1487.7	0.926217
1058	non-KO	dynGENIE3	1513.8	-0.282074
1059	non-KO	dynGENIE3	1539.9	-0.262598
1060	non-KO	dynGENIE3	1566	-0.262598
1061	non-KO	dynGENIE3	1592.1	-0.245653
1062	non-KO	dynGENIE3	1618.2	-0.245653
1063	non-KO	dynGENIE3	1644.3	-0.245653
1064	non-KO	dynGENIE3	1670.4	-0.245653
1065	non-KO	dynGENIE3	1696.5	-0.245653
1066	non-KO	dynGENIE3	1722.6	-0.245653
1067	non-KO	dynGENIE3	1748.7	-0.245653
1068	non-KO	dynGENIE3	1774.8	-0.245653
1069	non-KO	dynGENIE3	1800.9	-0.245653
1070	non-KO	dynGENIE3	1827	-0.122493
1071	non-KO	dynGENIE3	1853.1	-0.122493
1072	non-KO	dynGENIE3	1879.2	-0.122493
1073	non-KO	dynGENIE3	1905.3	0.135547
1074	non-KO	dynGENIE3	1931.4	0.295649
1075	non-KO	dynGENIE3	1957.5	0.295649
1076	non-KO	dynGENIE3	1983.6	0.295649
1077	non-KO	dynGENIE3	2009.7	0.295649
1078	non-KO	dynGENIE3	2035.8	0.295649
1079	non-KO	dynGENIE3	2061.9	0.295649
1080	non-KO	dynGENIE3	2088	0.295649
1081	non-KO	dynGENIE3	2114.1	0.295649
1082	non-KO	dynGENIE3	2140.2	0.295649
1083	non-KO	dynGENIE3	2166.3	0.295649
1084	non-KO	dynGENIE3	2192.4	0.295649
1085	non-KO	dynGENIE3	2218.5	0.295649
1086	non-KO	dynGENIE3	2244.6	0.295649
1087	non-KO	dynGENIE3	2270.7	0.295649
1088	non-KO	dynGENIE3	2296.8	0.295649
1089	non-KO	dynGENIE3	2322.9	0.295649
1090	non-KO	dynGENIE3	2349	0.295649
1091	non-KO	dynGENIE3	2375.1	0.295649
1092	non-KO	dynGENIE3	2401.2	0.295649
1093	non-KO	dynGENIE3	2427.3	0.295649
1094	non-KO	dynGENIE3	2453.4	0.295649
1095	non-KO	dynGENIE3	2479.5	0.295649
1096	non-KO	dynGENIE3	2505.6	0.295649
1097	non-KO	dynGENIE3	2531.7	0.295649
1098	non-KO	dynGENIE3	2557.8	0.295649
1099	non-KO	dynGENIE3	2583.9	0.295649
1100	non-KO	BINGO	0	0.344295
1101	non-KO	BINGO	26.1	0.344295
1102	non-KO	BINGO	52.2	0.344295
1103	non-KO	BINGO	78.3	0.341724
1104	non-KO	BINGO	104.4	0.397294
1105	non-KO	BINGO	130.5	0.440467
1106	non-KO	BINGO	156.6	0.470986
1107	non-KO	BINGO	182.7	0.580714
1108	non-KO	BINGO	208.8	0.583151
1109	non-KO	BINGO	234.9	0.603056
1110	non-KO	BINGO	261	0.636822
1111	non-KO	BINGO	287.1	0.669383
1112	non-KO	BINGO	313.2	0.693021
1113	non-KO	BINGO	339.3	0.7334
1114	non-KO	BINGO	365.4	0.916242
1115	non-KO	BINGO	391.5	1.04467
1116	non-KO	BINGO	417.6	1.1906
1117	non-KO	BINGO	443.7	1.22735
1118	non-KO	BINGO	469.8	1.24769
1119	non-KO	BINGO	495.9	1.23764
1120	non-KO	BINGO	522	1.36335
1121	non-KO	BINGO	548.1	1.49285
1122	non-KO	BINGO	574.2	1.49285
1123	non-KO	BINGO	600.3	1.54447
1124	non-KO	BINGO	626.4	1.36785
1125	non-KO	BINGO	652.5	1.40077
1126	non-KO	BINGO	678.6	1.4237
1127	non-KO	BINGO	704.7	1.4237
1128	non-KO	BINGO	730.8	1.30292
1129	non-KO	BINGO	756.9	1.32769
1130	non-KO	BINGO	783	1.37284
1131	non-KO	BINGO	809.1	1.34931
1132	non-KO	BINGO	835.2	1.4243
1133	non-KO	BINGO	861.3	1.49198
1134	non-KO	BINGO	887.4	1.49198
1135	non-KO	BINGO	913.5	1.69597
1136	non-KO	BINGO	939.6	1.99192
1137	non-KO	BINGO	965.7	1.99192
1138	non-KO	BINGO	991.8	2.19765
1139	non-KO	BINGO	1017.9	2.32192
1140	non-KO	BINGO	1044	2.76294
1141	non-KO	BINGO	1070.1	2.89735
1142	non-KO	BINGO	1096.2	2.89735
1143	non-KO	BINGO	1122.3	2.89735
1144	non-KO	BINGO	1148.4	2.89735
1145	non-KO	BINGO	1174.5	2.21033
1146	non-KO	BINGO	1200.6	2.36425
1147	non-KO	BINGO	1226.7	2.36425
1148	non-KO	BINGO	1252.8	2.48212
1149	non-KO	BINGO	1278.9	2.48212
1150	non-KO	BINGO	1305	2.48212
1151	non-KO	BINGO	1331.1	2.48212
1152	non-KO	BINGO	1357.2	2.48212
1153	non-KO	BINGO	1383.3	2.48212
1154	non-KO	BINGO	1409.4	2.48212
1155	non-KO	BINGO	1435.5	2.48212
1156	non-KO	BINGO	1461.6	2.70136
1157	non-KO	BINGO	1487.7	2.70136
1158	non-KO	BINGO	1513.8	0.728639
1159	non-KO	BINGO	1539.9	1.008
1160	non-KO	BINGO	1566	1.008
1161	non-KO	BINGO	1592.1	1.3544
1162	non-KO	BINGO	1618.2	1.3544
1163	non-KO	BINGO	1644.3	1.3544
1164	non-KO	BINGO	1670.4	1.3544
1165	non-KO	BINGO	1696.5	1.3544
1166	non-KO	BINGO	1722.6	1.3544
1167	non-KO	BINGO	1748.7	1.3544
1168	non-KO	BINGO	1774.8	1.3544
1169	non-KO	BINGO	1800.9	1.3544
1170	non-KO	BINGO	1827	0.877203
1171	non-KO	BINGO	1853.1	0.877203
1172	non-KO	BINGO	1879.2	0.877203
1173	non-KO	BINGO	1905.3	0.39188
1174	non-KO	BINGO	1931.4	0
1175	non-KO	BINGO	1957.5	0
1176	non-KO	BINGO	1983.6	0
1177	non-KO	BINGO	2009.7	0
1178	non-KO	BINGO	2035.8	0
1179	non-KO	BINGO	2061.9	0
1180	non-KO	BINGO	2088	0
1181	non-KO	BINGO	2114.1	0
1182	non-KO	BINGO	2140.2	0
1183	non-KO	BINGO	2166.3	0
1184	non-KO	BINGO	2192.4	0
1185	non-KO	BINGO	2218.5	0
1186	non-KO	BINGO	2244.6	0
1187	non-KO	BINGO	2270.7	0
1188	non-KO	BINGO	2296.8	0
1189	non-KO	BINGO	2322.9	0
1190	non-KO	BINGO	2349	0
1191	non-KO	BINGO	2375.1	0
1192	non-KO	BINGO	2401.2	0
1193	non-KO	BINGO	2427.3	0
1194	non-KO	BINGO	2453.4	0
1195	non-KO	BINGO	2479.5	0
1196	non-KO	BINGO	2505.6	0
1197	non-KO	BINGO	2531.7	0
1198	non-KO	BINGO	2557.8	0
1199	non-KO	BINGO	2583.9	0
1200	non-KO	random	0	0
1201	non-KO	random	26.1	0
1202	non-KO	random	52.2	0
1203	non-KO	random	78.3	0
1204	non-KO	random	104.4	0
1205	non-KO	random	130.5	0
1206	non-KO	random	156.6	0
1207	non-KO	random	182.7	0
1208	non-KO	random	208.8	0
1209	non-KO	random	234.9	0
1210	non-KO	random	261	0
1211	non-KO	random	287.1	0
1212	non-KO	random	313.2	0
1213	non-KO	random	339.3	0
1214	non-KO	random	365.4	0
1215	non-KO	random	391.5	0
1216	non-KO	random	417.6	0
1217	non-KO	random	443.7	0
1218	non-KO	random	469.8	0
1219	non-KO	random	495.9	0
1220	non-KO	random	522	0
1221	non-KO	random	548.1	0
1222	non-KO	random	574.2	0
1223	non-KO	random	600.3	0
1224	non-KO	random	626.4	0
1225	non-KO	random	652.5	0
1226	non-KO	random	678.6	0
1227	non-KO	random	704.7	0
1228	non-KO	random	730.8	0
1229	non-KO	random	756.9	0
1230	non-KO	random	783	0
1231	non-KO	random	809.1	0
1232	non-KO	random	835.2	0
1233	non-KO	random	861.3	0
1234	non-KO	random	887.4	0
1235	non-KO	random	913.5	0
1236	non-KO	random	939.6	0
1237	non-KO	random	965.7	0
1238	non-KO	random	991.8	0
1239	non-KO	random	1017.9	0
1240	non-KO	random	1044	0
1241	non-KO	random	1070.1	0
1242	non-KO	random	1096.2	0
1243	non-KO	random	1122.3	0
1244	non-KO	random	1148.4	0
1245	non-KO	random	1174.5	0
1246	non-KO	random	1200.6	0
1247	non-KO	random	1226.7	0
1248	non-KO	random	1252.8	0
1249	non-KO	random	1278.9	0
1250	non-KO	random	1305	0
1251	non-KO	random	1331.1	0
1252	non-KO	random	1357.2	0
1253	non-KO	random	1383.3	0
1254	non-KO	random	1409.4	0
1255	non-KO	random	1435.5	0
1256	non-KO	random	1461.6	0
1257	non-KO	random	1487.7	0
1258	non-KO	random	1513.8	0
1259	non-KO	random	1539.9	0
1260	non-KO	random	1566	0
1261	non-KO	random	1592.1	0
1262	non-KO	random	1618.2	0
1263	non-KO	random	1644.3	0
1264	non-KO	random	1670.4	0
1265	non-KO	random	1696.5	0
1266	non-KO	random	1722.6	0
1267	non-KO	random	1748.7	0
1268	non-KO	random	1774.8	0
1269	non-KO	random	1800.9	0
1270	non-KO	random	1827	0
1271	non-KO	random	1853.1	0
1272	non-KO	random	1879.2	0
1273	non-KO	random	1905.3	0
1274	non-KO	random	1931.4	0
1275	non-KO	random	1957.5	0
1276	non-KO	random	1983.6	0
1277	non-KO	random	2009.7	0
1278	non-KO	random	2035.8	0
1279	non-KO	random	2061.9	0
1280	non-KO	random	2088	0
1281	non-KO	random	2114.1	0
1282	non-KO	random	2140.2	0
1283	non-KO	random	2166.3	0
1284	non-KO	random	2192.4	0
1285	non-KO	random	2218.5	0
1286	non-KO	random	2244.6	0
1287	non-KO	random	2270.7	0
1288	non-KO	random	2296.8	0
1289	non-KO	random	2322.9	0
1290	non-KO	random	2349	0
1291	non-KO	random	2375.1	0
1292	non-KO	random	2401.2	0
1293	non-KO	random	2427.3	0
1294	non-KO	random	2453.4	0
1295	non-KO	random	2479.5	0
1296	non-KO	random	2505.6	0
1297	non-KO	random	2531.7	0
1298	non-KO	random	2557.8	0
1299	non-KO	random	2583.9	0

## Sheet: figure_4cd
	KO or non-KO	Method	Number of predicted regulations	Precision
0	KO	RENGE	918	0.145969
1	KO	RENGE	685	0.181022
2	KO	RENGE	558	0.202509
3	KO	RENGE	472	0.222458
4	KO	RENGE	411	0.231144
5	KO	RENGE	354	0.254237
6	KO	RENGE	325	0.270769
7	KO	RENGE	289	0.283737
8	KO	RENGE	262	0.293893
9	KO	RENGE	243	0.304527
10	KO	RENGE	224	0.3125
11	KO	RENGE	209	0.311005
12	KO	RENGE	200	0.325
13	KO	RENGE	190	0.331579
14	KO	RENGE	182	0.340659
15	KO	RENGE	173	0.352601
16	KO	RENGE	165	0.363636
17	KO	RENGE	159	0.377358
18	KO	RENGE	155	0.387097
19	KO	RENGE	152	0.394737
20	KO	RENGE	147	0.408163
21	KO	RENGE	139	0.410072
22	KO	RENGE	135	0.407407
23	KO	RENGE	131	0.412214
24	KO	RENGE	126	0.412698
25	KO	RENGE	122	0.42623
26	KO	RENGE	116	0.439655
27	KO	RENGE	114	0.447368
28	KO	RENGE	111	0.45045
29	KO	RENGE	109	0.449541
30	KO	RENGE	106	0.462264
31	KO	RENGE	105	0.457143
32	KO	RENGE	104	0.461538
33	KO	RENGE	100	0.46
34	KO	RENGE	97	0.463918
35	KO	RENGE	95	0.452632
36	KO	RENGE	92	0.445652
37	KO	RENGE	90	0.444444
38	KO	RENGE	89	0.438202
39	KO	RENGE	86	0.430233
40	KO	RENGE	84	0.428571
41	KO	RENGE	83	0.433735
42	KO	RENGE	82	0.439024
43	KO	RENGE	81	0.432099
44	KO	RENGE	79	0.43038
45	KO	RENGE	78	0.435897
46	KO	RENGE	76	0.434211
47	KO	RENGE	75	0.426667
48	KO	RENGE	73	0.424658
49	KO	RENGE	72	0.430556
50	KO	RENGE	70	0.428571
51	KO	RENGE	69	0.434783
52	KO	RENGE	68	0.441176
53	KO	RENGE	66	0.454545
54	KO	RENGE	63	0.460317
55	KO	RENGE	62	0.467742
56	KO	RENGE	61	0.47541
57	KO	RENGE	59	0.474576
58	KO	RENGE	58	0.465517
59	KO	RENGE	57	0.45614
60	KO	RENGE	56	0.464286
61	KO	RENGE	55	0.454545
62	KO	RENGE	54	0.444444
63	KO	RENGE	53	0.433962
64	KO	RENGE	52	0.442308
65	KO	RENGE	51	0.431373
66	KO	RENGE	49	0.428571
67	KO	RENGE	45	0.4
68	KO	RENGE	42	0.404762
69	KO	RENGE	40	0.425
70	KO	RENGE	39	0.410256
71	KO	RENGE	38	0.394737
72	KO	RENGE	37	0.405405
73	KO	RENGE	36	0.416667
74	KO	RENGE	34	0.411765
75	KO	RENGE	33	0.424242
76	KO	RENGE	31	0.419355
77	KO	RENGE	30	0.433333
78	KO	RENGE	29	0.413793
79	KO	RENGE	28	0.428571
80	KO	RENGE	27	0.407407
81	KO	RENGE	26	0.384615
82	KO	RENGE	25	0.36
83	KO	RENGE	24	0.333333
84	KO	RENGE	23	0.347826
85	KO	RENGE	21	0.285714
86	KO	RENGE	20	0.3
87	KO	RENGE	19	0.263158
88	KO	RENGE	18	0.277778
89	KO	RENGE	17	0.294118
90	KO	RENGE	16	0.3125
91	KO	RENGE	15	0.266667
92	KO	RENGE	14	0.285714
93	KO	RENGE	13	0.307692
94	KO	RENGE	12	0.333333
95	KO	RENGE	11	0.363636
96	KO	RENGE	10	0.3
97	KO	RENGE	9	0.333333
98	KO	RENGE	8	0.375
99	KO	RENGE	7	0.285714
100	KO	RENGE	6	0.333333
101	KO	RENGE	5	0.2
102	KO	RENGE	4	0.25
103	KO	RENGE	3	0.333333
104	KO	RENGE	2	0.5
105	KO	RENGE	1	0
106	KO	GENIE3	918	0.145969
107	KO	GENIE3	917	0.146129
108	KO	GENIE3	915	0.146448
109	KO	GENIE3	912	0.14693
110	KO	GENIE3	911	0.147091
111	KO	GENIE3	908	0.147577
112	KO	GENIE3	906	0.147903
113	KO	GENIE3	905	0.148066
114	KO	GENIE3	900	0.147778
115	KO	GENIE3	891	0.14927
116	KO	GENIE3	876	0.151826
117	KO	GENIE3	861	0.154472
118	KO	GENIE3	843	0.15777
119	KO	GENIE3	818	0.162592
120	KO	GENIE3	801	0.166042
121	KO	GENIE3	786	0.169211
122	KO	GENIE3	773	0.172057
123	KO	GENIE3	760	0.175
124	KO	GENIE3	758	0.175462
125	KO	GENIE3	751	0.177097
126	KO	GENIE3	747	0.178046
127	KO	GENIE3	742	0.177898
128	KO	GENIE3	738	0.178862
129	KO	GENIE3	736	0.179348
130	KO	GENIE3	734	0.179837
131	KO	GENIE3	732	0.180328
132	KO	GENIE3	727	0.181568
133	KO	GENIE3	723	0.182573
134	KO	GENIE3	719	0.183588
135	KO	GENIE3	718	0.183844
136	KO	GENIE3	716	0.184358
137	KO	GENIE3	714	0.184874
138	KO	GENIE3	713	0.185133
139	KO	GENIE3	712	0.185393
140	KO	GENIE3	711	0.185654
141	KO	GENIE3	710	0.185915
142	KO	GENIE3	709	0.186178
143	KO	GENIE3	707	0.18529
144	KO	GENIE3	705	0.184397
145	KO	GENIE3	702	0.185185
146	KO	GENIE3	699	0.18598
147	KO	GENIE3	695	0.18705
148	KO	GENIE3	688	0.188953
149	KO	GENIE3	679	0.191458
150	KO	GENIE3	673	0.193165
151	KO	GENIE3	665	0.193985
152	KO	GENIE3	655	0.196947
153	KO	GENIE3	652	0.197853
154	KO	GENIE3	648	0.197531
155	KO	GENIE3	641	0.196568
156	KO	GENIE3	639	0.197183
157	KO	GENIE3	637	0.197802
158	KO	GENIE3	631	0.199683
159	KO	GENIE3	629	0.200318
160	KO	GENIE3	622	0.202572
161	KO	GENIE3	616	0.204545
162	KO	GENIE3	613	0.205546
163	KO	GENIE3	607	0.207578
164	KO	GENIE3	601	0.209651
165	KO	GENIE3	597	0.211055
166	KO	GENIE3	595	0.211765
167	KO	GENIE3	585	0.215385
168	KO	GENIE3	573	0.219895
169	KO	GENIE3	563	0.222025
170	KO	GENIE3	557	0.224417
171	KO	GENIE3	551	0.22686
172	KO	GENIE3	543	0.226519
173	KO	GENIE3	541	0.227357
174	KO	GENIE3	539	0.2282
175	KO	GENIE3	537	0.22905
176	KO	GENIE3	535	0.229907
177	KO	GENIE3	533	0.230769
178	KO	GENIE3	532	0.231203
179	KO	GENIE3	531	0.231638
180	KO	GENIE3	529	0.232514
181	KO	GENIE3	526	0.23384
182	KO	GENIE3	525	0.234286
183	KO	GENIE3	524	0.234733
184	KO	GENIE3	521	0.236084
185	KO	GENIE3	518	0.237452
186	KO	GENIE3	516	0.238372
187	KO	GENIE3	515	0.238835
188	KO	GENIE3	514	0.2393
189	KO	GENIE3	512	0.240234
190	KO	GENIE3	511	0.238748
191	KO	GENIE3	510	0.239216
192	KO	GENIE3	509	0.239686
193	KO	GENIE3	505	0.239604
194	KO	GENIE3	502	0.239044
195	KO	GENIE3	499	0.238477
196	KO	GENIE3	496	0.233871
197	KO	GENIE3	490	0.234694
198	KO	GENIE3	477	0.232704
199	KO	GENIE3	467	0.224839
200	KO	GENIE3	456	0.221491
201	KO	GENIE3	452	0.221239
202	KO	GENIE3	439	0.216401
203	KO	GENIE3	428	0.219626
204	KO	GENIE3	417	0.220624
205	KO	GENIE3	404	0.215347
206	KO	GENIE3	394	0.213198
207	KO	GENIE3	379	0.211082
208	KO	GENIE3	370	0.210811
209	KO	GENIE3	353	0.21813
210	KO	GENIE3	337	0.216617
211	KO	GENIE3	332	0.213855
212	KO	GENIE3	317	0.211356
213	KO	GENIE3	306	0.212418
214	KO	GENIE3	293	0.215017
215	KO	GENIE3	281	0.209964
216	KO	GENIE3	269	0.211896
217	KO	GENIE3	266	0.214286
218	KO	GENIE3	257	0.210117
219	KO	GENIE3	249	0.208835
220	KO	GENIE3	240	0.208333
221	KO	GENIE3	230	0.208696
222	KO	GENIE3	219	0.196347
223	KO	GENIE3	215	0.2
224	KO	GENIE3	211	0.203791
225	KO	GENIE3	200	0.205
226	KO	GENIE3	190	0.215789
227	KO	GENIE3	183	0.224044
228	KO	GENIE3	180	0.227778
229	KO	GENIE3	175	0.228571
230	KO	GENIE3	171	0.222222
231	KO	GENIE3	168	0.22619
232	KO	GENIE3	163	0.208589
233	KO	GENIE3	160	0.20625
234	KO	GENIE3	156	0.211538
235	KO	GENIE3	154	0.214286
236	KO	GENIE3	153	0.215686
237	KO	GENIE3	151	0.211921
238	KO	GENIE3	150	0.213333
239	KO	GENIE3	148	0.209459
240	KO	GENIE3	142	0.204225
241	KO	GENIE3	140	0.207143
242	KO	GENIE3	139	0.208633
243	KO	GENIE3	137	0.20438
244	KO	GENIE3	136	0.205882
245	KO	GENIE3	134	0.201493
246	KO	GENIE3	133	0.203008
247	KO	GENIE3	131	0.198473
248	KO	GENIE3	129	0.20155
249	KO	GENIE3	128	0.203125
250	KO	GENIE3	126	0.206349
251	KO	GENIE3	125	0.208
252	KO	GENIE3	124	0.209677
253	KO	GENIE3	122	0.213115
254	KO	GENIE3	121	0.214876
255	KO	GENIE3	120	0.216667
256	KO	GENIE3	119	0.218487
257	KO	GENIE3	118	0.220339
258	KO	GENIE3	117	0.222222
259	KO	GENIE3	116	0.224138
260	KO	GENIE3	114	0.219298
261	KO	GENIE3	113	0.221239
262	KO	GENIE3	112	0.223214
263	KO	GENIE3	107	0.233645
264	KO	GENIE3	105	0.238095
265	KO	GENIE3	103	0.242718
266	KO	GENIE3	100	0.24
267	KO	GENIE3	97	0.247423
268	KO	GENIE3	95	0.252632
269	KO	GENIE3	94	0.244681
270	KO	GENIE3	93	0.247312
271	KO	GENIE3	87	0.252874
272	KO	GENIE3	79	0.278481
273	KO	GENIE3	75	0.28
274	KO	GENIE3	72	0.291667
275	KO	GENIE3	67	0.313433
276	KO	GENIE3	63	0.301587
277	KO	GENIE3	60	0.316667
278	KO	GENIE3	55	0.327273
279	KO	GENIE3	52	0.346154
280	KO	GENIE3	50	0.36
281	KO	GENIE3	48	0.375
282	KO	GENIE3	43	0.372093
283	KO	GENIE3	42	0.380952
284	KO	GENIE3	38	0.421053
285	KO	GENIE3	35	0.428571
286	KO	GENIE3	34	0.441176
287	KO	GENIE3	32	0.4375
288	KO	GENIE3	30	0.4
289	KO	GENIE3	29	0.413793
290	KO	GENIE3	28	0.392857
291	KO	GENIE3	26	0.384615
292	KO	GENIE3	25	0.4
293	KO	GENIE3	23	0.391304
294	KO	GENIE3	21	0.428571
295	KO	GENIE3	20	0.45
296	KO	GENIE3	19	0.421053
297	KO	GENIE3	18	0.388889
298	KO	GENIE3	17	0.411765
299	KO	GENIE3	16	0.375
300	KO	GENIE3	15	0.333333
301	KO	GENIE3	14	0.357143
302	KO	GENIE3	13	0.384615
303	KO	GENIE3	12	0.416667
304	KO	GENIE3	11	0.454545
305	KO	GENIE3	10	0.5
306	KO	GENIE3	9	0.555556
307	KO	GENIE3	8	0.5
308	KO	GENIE3	7	0.571429
309	KO	GENIE3	6	0.5
310	KO	GENIE3	5	0.4
311	KO	GENIE3	4	0.25
312	KO	GENIE3	3	0.333333
313	KO	GENIE3	2	0
314	KO	GENIE3	1	0
315	KO	dynGENIE3	918	0.145969
316	KO	dynGENIE3	914	0.146608
317	KO	dynGENIE3	910	0.147253
318	KO	dynGENIE3	907	0.14774
319	KO	dynGENIE3	905	0.148066
320	KO	dynGENIE3	900	0.148889
321	KO	dynGENIE3	896	0.149554
322	KO	dynGENIE3	889	0.149606
323	KO	dynGENIE3	877	0.150513
324	KO	dynGENIE3	867	0.148789
325	KO	dynGENIE3	862	0.149652
326	KO	dynGENIE3	850	0.150588
327	KO	dynGENIE3	835	0.147305
328	KO	dynGENIE3	814	0.148649
329	KO	dynGENIE3	800	0.15125
330	KO	dynGENIE3	782	0.153453
331	KO	dynGENIE3	767	0.152542
332	KO	dynGENIE3	754	0.151194
333	KO	dynGENIE3	741	0.151147
334	KO	dynGENIE3	722	0.155125
335	KO	dynGENIE3	705	0.15461
336	KO	dynGENIE3	689	0.156749
337	KO	dynGENIE3	665	0.154887
338	KO	dynGENIE3	645	0.156589
339	KO	dynGENIE3	622	0.157556
340	KO	dynGENIE3	605	0.153719
341	KO	dynGENIE3	587	0.155026
342	KO	dynGENIE3	567	0.155203
343	KO	dynGENIE3	551	0.157895
344	KO	dynGENIE3	534	0.157303
345	KO	dynGENIE3	525	0.158095
346	KO	dynGENIE3	512	0.158203
347	KO	dynGENIE3	495	0.161616
348	KO	dynGENIE3	477	0.163522
349	KO	dynGENIE3	466	0.165236
350	KO	dynGENIE3	454	0.162996
351	KO	dynGENIE3	447	0.163311
352	KO	dynGENIE3	430	0.169767
353	KO	dynGENIE3	412	0.174757
354	KO	dynGENIE3	404	0.178218
355	KO	dynGENIE3	396	0.179293
356	KO	dynGENIE3	381	0.170604
357	KO	dynGENIE3	372	0.172043
358	KO	dynGENIE3	362	0.174033
359	KO	dynGENIE3	353	0.172805
360	KO	dynGENIE3	347	0.175793
361	KO	dynGENIE3	340	0.179412
362	KO	dynGENIE3	329	0.18541
363	KO	dynGENIE3	320	0.190625
364	KO	dynGENIE3	303	0.19802
365	KO	dynGENIE3	291	0.202749
366	KO	dynGENIE3	285	0.207018
367	KO	dynGENIE3	283	0.208481
368	KO	dynGENIE3	278	0.21223
369	KO	dynGENIE3	271	0.214022
370	KO	dynGENIE3	261	0.222222
371	KO	dynGENIE3	255	0.219608
372	KO	dynGENIE3	248	0.221774
373	KO	dynGENIE3	245	0.22449
374	KO	dynGENIE3	239	0.230126
375	KO	dynGENIE3	235	0.225532
376	KO	dynGENIE3	225	0.231111
377	KO	dynGENIE3	216	0.236111
378	KO	dynGENIE3	210	0.233333
379	KO	dynGENIE3	204	0.235294
380	KO	dynGENIE3	199	0.241206
381	KO	dynGENIE3	193	0.243523
382	KO	dynGENIE3	187	0.245989
383	KO	dynGENIE3	180	0.255556
384	KO	dynGENIE3	178	0.258427
385	KO	dynGENIE3	173	0.260116
386	KO	dynGENIE3	169	0.254438
387	KO	dynGENIE3	166	0.253012
388	KO	dynGENIE3	165	0.254545
389	KO	dynGENIE3	162	0.253086
390	KO	dynGENIE3	152	0.269737
391	KO	dynGENIE3	147	0.272109
392	KO	dynGENIE3	146	0.273973
393	KO	dynGENIE3	142	0.267606
394	KO	dynGENIE3	139	0.258993
395	KO	dynGENIE3	136	0.257353
396	KO	dynGENIE3	132	0.257576
397	KO	dynGENIE3	130	0.261538
398	KO	dynGENIE3	127	0.267717
399	KO	dynGENIE3	124	0.274194
400	KO	dynGENIE3	122	0.278689
401	KO	dynGENIE3	119	0.277311
402	KO	dynGENIE3	116	0.275862
403	KO	dynGENIE3	115	0.278261
404	KO	dynGENIE3	111	0.279279
405	KO	dynGENIE3	108	0.268519
406	KO	dynGENIE3	106	0.264151
407	KO	dynGENIE3	104	0.269231
408	KO	dynGENIE3	101	0.277228
409	KO	dynGENIE3	98	0.285714
410	KO	dynGENIE3	94	0.297872
411	KO	dynGENIE3	92	0.304348
412	KO	dynGENIE3	91	0.307692
413	KO	dynGENIE3	90	0.3
414	KO	dynGENIE3	88	0.306818
415	KO	dynGENIE3	87	0.310345
416	KO	dynGENIE3	84	0.297619
417	KO	dynGENIE3	83	0.301205
418	KO	dynGENIE3	80	0.3125
419	KO	dynGENIE3	77	0.298701
420	KO	dynGENIE3	76	0.289474
421	KO	dynGENIE3	75	0.293333
422	KO	dynGENIE3	74	0.297297
423	KO	dynGENIE3	72	0.291667
424	KO	dynGENIE3	71	0.295775
425	KO	dynGENIE3	70	0.3
426	KO	dynGENIE3	69	0.289855
427	KO	dynGENIE3	67	0.298507
428	KO	dynGENIE3	65	0.307692
429	KO	dynGENIE3	64	0.3125
430	KO	dynGENIE3	63	0.31746
431	KO	dynGENIE3	61	0.327869
432	KO	dynGENIE3	58	0.344828
433	KO	dynGENIE3	57	0.350877
434	KO	dynGENIE3	56	0.357143
435	KO	dynGENIE3	53	0.377358
436	KO	dynGENIE3	52	0.365385
437	KO	dynGENIE3	50	0.38
438	KO	dynGENIE3	48	0.395833
439	KO	dynGENIE3	47	0.404255
440	KO	dynGENIE3	46	0.413043
441	KO	dynGENIE3	45	0.422222
442	KO	dynGENIE3	44	0.431818
443	KO	dynGENIE3	43	0.44186
444	KO	dynGENIE3	42	0.428571
445	KO	dynGENIE3	41	0.414634
446	KO	dynGENIE3	39	0.410256
447	KO	dynGENIE3	38	0.421053
448	KO	dynGENIE3	37	0.432432
449	KO	dynGENIE3	36	0.444444
450	KO	dynGENIE3	35	0.457143
451	KO	dynGENIE3	34	0.470588
452	KO	dynGENIE3	33	0.484848
453	KO	dynGENIE3	31	0.516129
454	KO	dynGENIE3	29	0.551724
455	KO	dynGENIE3	28	0.535714
456	KO	dynGENIE3	27	0.555556
457	KO	dynGENIE3	25	0.56
458	KO	dynGENIE3	24	0.541667
459	KO	dynGENIE3	22	0.545455
460	KO	dynGENIE3	21	0.52381
461	KO	dynGENIE3	20	0.5
462	KO	dynGENIE3	19	0.473684
463	KO	dynGENIE3	18	0.5
464	KO	dynGENIE3	17	0.470588
465	KO	dynGENIE3	16	0.4375
466	KO	dynGENIE3	15	0.466667
467	KO	dynGENIE3	14	0.5
468	KO	dynGENIE3	13	0.538462
469	KO	dynGENIE3	12	0.583333
470	KO	dynGENIE3	11	0.545455
471	KO	dynGENIE3	10	0.5
472	KO	dynGENIE3	9	0.555556
473	KO	dynGENIE3	8	0.5
474	KO	dynGENIE3	7	0.428571
475	KO	dynGENIE3	6	0.5
476	KO	dynGENIE3	4	0.5
477	KO	dynGENIE3	3	0.333333
478	KO	dynGENIE3	2	0
479	KO	dynGENIE3	1	0
480	KO	BINGO	918	0.145969
481	KO	BINGO	626	0.148562
482	KO	BINGO	565	0.150442
483	KO	BINGO	507	0.153846
484	KO	BINGO	459	0.154684
485	KO	BINGO	418	0.165072
486	KO	BINGO	385	0.163636
487	KO	BINGO	351	0.153846
488	KO	BINGO	324	0.154321
489	KO	BINGO	304	0.157895
490	KO	BINGO	281	0.160142
491	KO	BINGO	257	0.155642
492	KO	BINGO	241	0.165975
493	KO	BINGO	220	0.172727
494	KO	BINGO	210	0.161905
495	KO	BINGO	204	0.166667
496	KO	BINGO	188	0.159574
497	KO	BINGO	178	0.151685
498	KO	BINGO	170	0.152941
499	KO	BINGO	156	0.153846
500	KO	BINGO	152	0.151316
501	KO	BINGO	145	0.151724
502	KO	BINGO	142	0.15493
503	KO	BINGO	134	0.149254
504	KO	BINGO	131	0.145038
505	KO	BINGO	124	0.145161
506	KO	BINGO	119	0.142857
507	KO	BINGO	117	0.145299
508	KO	BINGO	116	0.146552
509	KO	BINGO	112	0.142857
510	KO	BINGO	110	0.145455
511	KO	BINGO	106	0.150943
512	KO	BINGO	105	0.152381
513	KO	BINGO	102	0.147059
514	KO	BINGO	100	0.15
515	KO	BINGO	98	0.153061
516	KO	BINGO	96	0.145833
517	KO	BINGO	95	0.147368
518	KO	BINGO	93	0.150538
519	KO	BINGO	92	0.152174
520	KO	BINGO	89	0.146067
521	KO	BINGO	87	0.137931
522	KO	BINGO	84	0.130952
523	KO	BINGO	81	0.135802
524	KO	BINGO	78	0.141026
525	KO	BINGO	77	0.12987
526	KO	BINGO	75	0.133333
527	KO	BINGO	74	0.135135
528	KO	BINGO	73	0.136986
529	KO	BINGO	72	0.138889
530	KO	BINGO	70	0.142857
531	KO	BINGO	67	0.149254
532	KO	BINGO	66	0.136364
533	KO	BINGO	65	0.138462
534	KO	BINGO	63	0.126984
535	KO	BINGO	62	0.129032
536	KO	BINGO	61	0.131148
537	KO	BINGO	60	0.133333
538	KO	BINGO	59	0.135593
539	KO	BINGO	58	0.12069
540	KO	BINGO	57	0.122807
541	KO	BINGO	56	0.125
542	KO	BINGO	55	0.127273
543	KO	BINGO	54	0.12963
544	KO	BINGO	53	0.132075
545	KO	BINGO	52	0.134615
546	KO	BINGO	51	0.117647
547	KO	BINGO	50	0.12
548	KO	BINGO	49	0.122449
549	KO	BINGO	48	0.125
550	KO	BINGO	46	0.130435
551	KO	BINGO	45	0.133333
552	KO	BINGO	44	0.113636
553	KO	BINGO	43	0.116279
554	KO	BINGO	42	0.119048
555	KO	BINGO	41	0.121951
556	KO	BINGO	40	0.1
557	KO	BINGO	39	0.102564
558	KO	BINGO	38	0.105263
559	KO	BINGO	36	0.111111
560	KO	BINGO	35	0.114286
561	KO	BINGO	34	0.117647
562	KO	BINGO	33	0.121212
563	KO	BINGO	32	0.125
564	KO	BINGO	31	0.129032
565	KO	BINGO	30	0.1
566	KO	BINGO	29	0.103448
567	KO	BINGO	28	0.107143
568	KO	BINGO	27	0.111111
569	KO	BINGO	26	0.115385
570	KO	BINGO	25	0.12
571	KO	BINGO	24	0.125
572	KO	BINGO	22	0.136364
573	KO	BINGO	21	0.142857
574	KO	BINGO	19	0.157895
575	KO	BINGO	18	0.111111
576	KO	BINGO	17	0.117647
577	KO	BINGO	16	0.0625
578	KO	BINGO	15	0.0666667
579	KO	BINGO	14	0.0714286
580	KO	BINGO	13	0.0769231
581	KO	BINGO	12	0.0833333
582	KO	BINGO	11	0.0909091
583	KO	BINGO	10	0.1
584	KO	BINGO	9	0.111111
585	KO	BINGO	8	0.125
586	KO	BINGO	7	0.142857
587	KO	BINGO	6	0.166667
588	KO	BINGO	5	0.2
589	KO	BINGO	4	0
590	KO	BINGO	3	0
591	KO	scMAGeCK-LR	918	0.145969
592	KO	scMAGeCK-LR	897	0.149387
593	KO	scMAGeCK-LR	889	0.150731
594	KO	scMAGeCK-LR	875	0.152
595	KO	scMAGeCK-LR	868	0.153226
596	KO	scMAGeCK-LR	854	0.154567
597	KO	scMAGeCK-LR	847	0.154664
598	KO	scMAGeCK-LR	828	0.157005
599	KO	scMAGeCK-LR	823	0.156744
600	KO	scMAGeCK-LR	818	0.157702
601	KO	scMAGeCK-LR	799	0.161452
602	KO	scMAGeCK-LR	787	0.163914
603	KO	scMAGeCK-LR	773	0.161708
604	KO	scMAGeCK-LR	769	0.162549
605	KO	scMAGeCK-LR	766	0.16188
606	KO	scMAGeCK-LR	756	0.162698
607	KO	scMAGeCK-LR	752	0.163564
608	KO	scMAGeCK-LR	712	0.168539
609	KO	scMAGeCK-LR	707	0.168317
610	KO	scMAGeCK-LR	694	0.167147
611	KO	scMAGeCK-LR	690	0.166667
612	KO	scMAGeCK-LR	686	0.167638
613	KO	scMAGeCK-LR	685	0.166423
614	KO	scMAGeCK-LR	679	0.166421
615	KO	scMAGeCK-LR	668	0.169162
616	KO	scMAGeCK-LR	660	0.171212
617	KO	scMAGeCK-LR	657	0.171994
618	KO	scMAGeCK-LR	651	0.173579
619	KO	scMAGeCK-LR	639	0.173709
620	KO	scMAGeCK-LR	630	0.173016
621	KO	scMAGeCK-LR	627	0.172249
622	KO	scMAGeCK-LR	625	0.1728
623	KO	scMAGeCK-LR	615	0.172358
624	KO	scMAGeCK-LR	613	0.17292
625	KO	scMAGeCK-LR	607	0.174629
626	KO	scMAGeCK-LR	604	0.175497
627	KO	scMAGeCK-LR	601	0.174709
628	KO	scMAGeCK-LR	595	0.17479
629	KO	scMAGeCK-LR	590	0.176271
630	KO	scMAGeCK-LR	588	0.176871
631	KO	scMAGeCK-LR	582	0.178694
632	KO	scMAGeCK-LR	578	0.179931
633	KO	scMAGeCK-LR	573	0.181501
634	KO	scMAGeCK-LR	565	0.184071
635	KO	scMAGeCK-LR	564	0.182624
636	KO	scMAGeCK-LR	561	0.183601
637	KO	scMAGeCK-LR	559	0.184258
638	KO	scMAGeCK-LR	555	0.183784
639	KO	scMAGeCK-LR	552	0.181159
640	KO	scMAGeCK-LR	550	0.181818
641	KO	scMAGeCK-LR	546	0.18315
642	KO	scMAGeCK-LR	544	0.183824
643	KO	scMAGeCK-LR	538	0.184015
644	KO	scMAGeCK-LR	533	0.185741
645	KO	scMAGeCK-LR	529	0.187146
646	KO	scMAGeCK-LR	525	0.188571
647	KO	scMAGeCK-LR	523	0.189293
648	KO	scMAGeCK-LR	520	0.190385
649	KO	scMAGeCK-LR	516	0.19186
650	KO	scMAGeCK-LR	512	0.191406
651	KO	scMAGeCK-LR	510	0.192157
652	KO	scMAGeCK-LR	508	0.190945
653	KO	scMAGeCK-LR	506	0.1917
654	KO	scMAGeCK-LR	503	0.192843
655	KO	scMAGeCK-LR	499	0.194389
656	KO	scMAGeCK-LR	492	0.195122
657	KO	scMAGeCK-LR	489	0.194274
658	KO	scMAGeCK-LR	486	0.195473
659	KO	scMAGeCK-LR	484	0.196281
660	KO	scMAGeCK-LR	480	0.197917
661	KO	scMAGeCK-LR	476	0.19958
662	KO	scMAGeCK-LR	472	0.201271
663	KO	scMAGeCK-LR	470	0.202128
664	KO	scMAGeCK-LR	465	0.204301
665	KO	scMAGeCK-LR	464	0.204741
666	KO	scMAGeCK-LR	460	0.206522
667	KO	scMAGeCK-LR	458	0.207424
668	KO	scMAGeCK-LR	455	0.208791
669	KO	scMAGeCK-LR	452	0.210177
670	KO	scMAGeCK-LR	448	0.212054
671	KO	scMAGeCK-LR	445	0.211236
672	KO	scMAGeCK-LR	443	0.21219
673	KO	scMAGeCK-LR	430	0.216279
674	KO	scMAGeCK-LR	428	0.21729
675	KO	scMAGeCK-LR	419	0.217184
676	KO	scMAGeCK-LR	416	0.21875
677	KO	scMAGeCK-LR	415	0.219277
678	KO	scMAGeCK-LR	411	0.214112
679	KO	scMAGeCK-LR	409	0.215159
680	KO	scMAGeCK-LR	406	0.214286
681	KO	scMAGeCK-LR	404	0.215347
682	KO	scMAGeCK-LR	403	0.215881
683	KO	scMAGeCK-LR	400	0.2175
684	KO	scMAGeCK-LR	399	0.218045
685	KO	scMAGeCK-LR	398	0.218593
686	KO	scMAGeCK-LR	395	0.220253
687	KO	scMAGeCK-LR	392	0.221939
688	KO	scMAGeCK-LR	390	0.223077
689	KO	scMAGeCK-LR	387	0.224806
690	KO	scMAGeCK-LR	386	0.225389
691	KO	scMAGeCK-LR	384	0.226562
692	KO	scMAGeCK-LR	383	0.227154
693	KO	scMAGeCK-LR	377	0.228117
694	KO	scMAGeCK-LR	375	0.229333
695	KO	scMAGeCK-LR	373	0.227882
696	KO	scMAGeCK-LR	372	0.228495
697	KO	scMAGeCK-LR	369	0.230352
698	KO	scMAGeCK-LR	367	0.231608
699	KO	scMAGeCK-LR	362	0.234807
700	KO	scMAGeCK-LR	358	0.23743
701	KO	scMAGeCK-LR	357	0.238095
702	KO	scMAGeCK-LR	354	0.240113
703	KO	scMAGeCK-LR	353	0.240793
704	KO	scMAGeCK-LR	352	0.241477
705	KO	scMAGeCK-LR	349	0.243553
706	KO	scMAGeCK-LR	347	0.244957
707	KO	scMAGeCK-LR	346	0.245665
708	KO	scMAGeCK-LR	345	0.246377
709	KO	scMAGeCK-LR	343	0.247813
710	KO	scMAGeCK-LR	340	0.247059
711	KO	scMAGeCK-LR	338	0.245562
712	KO	scMAGeCK-LR	334	0.245509
713	KO	scMAGeCK-LR	333	0.246246
714	KO	scMAGeCK-LR	332	0.246988
715	KO	scMAGeCK-LR	331	0.247734
716	KO	scMAGeCK-LR	329	0.246201
717	KO	scMAGeCK-LR	327	0.247706
718	KO	scMAGeCK-LR	325	0.249231
719	KO	scMAGeCK-LR	324	0.25
720	KO	scMAGeCK-LR	323	0.250774
721	KO	scMAGeCK-LR	322	0.251553
722	KO	scMAGeCK-LR	321	0.249221
723	KO	scMAGeCK-LR	320	0.246875
724	KO	scMAGeCK-LR	315	0.250794
725	KO	scMAGeCK-LR	311	0.250804
726	KO	scMAGeCK-LR	307	0.250814
727	KO	scMAGeCK-LR	306	0.251634
728	KO	scMAGeCK-LR	303	0.250825
729	KO	scMAGeCK-LR	302	0.251656
730	KO	scMAGeCK-LR	301	0.252492
731	KO	scMAGeCK-LR	295	0.257627
732	KO	scMAGeCK-LR	292	0.260274
733	KO	scMAGeCK-LR	287	0.261324
734	KO	scMAGeCK-LR	280	0.267857
735	KO	scMAGeCK-LR	279	0.265233
736	KO	scMAGeCK-LR	276	0.268116
737	KO	scMAGeCK-LR	275	0.269091
738	KO	scMAGeCK-LR	274	0.270073
739	KO	scMAGeCK-LR	272	0.268382
740	KO	scMAGeCK-LR	270	0.266667
741	KO	scMAGeCK-LR	267	0.269663
742	KO	scMAGeCK-LR	266	0.270677
743	KO	scMAGeCK-LR	265	0.271698
744	KO	scMAGeCK-LR	264	0.272727
745	KO	scMAGeCK-LR	261	0.268199
746	KO	scMAGeCK-LR	260	0.269231
747	KO	scMAGeCK-LR	259	0.27027
748	KO	scMAGeCK-LR	257	0.272374
749	KO	scMAGeCK-LR	256	0.269531
750	KO	scMAGeCK-LR	254	0.271654
751	KO	scMAGeCK-LR	251	0.270916
752	KO	scMAGeCK-LR	247	0.275304
753	KO	scMAGeCK-LR	246	0.276423
754	KO	scMAGeCK-LR	245	0.277551
755	KO	scMAGeCK-LR	244	0.278689
756	KO	scMAGeCK-LR	242	0.27686
757	KO	scMAGeCK-LR	241	0.278008
758	KO	scMAGeCK-LR	239	0.276151
759	KO	scMAGeCK-LR	237	0.278481
760	KO	scMAGeCK-LR	236	0.279661
761	KO	scMAGeCK-LR	235	0.280851
762	KO	scMAGeCK-LR	234	0.282051
763	KO	scMAGeCK-LR	233	0.283262
764	KO	scMAGeCK-LR	230	0.286957
765	KO	scMAGeCK-LR	229	0.28821
766	KO	scMAGeCK-LR	227	0.290749
767	KO	scMAGeCK-LR	226	0.292035
768	KO	scMAGeCK-LR	224	0.290179
769	KO	scMAGeCK-LR	222	0.288288
770	KO	scMAGeCK-LR	221	0.289593
771	KO	scMAGeCK-LR	220	0.290909
772	KO	scMAGeCK-LR	219	0.292237
773	KO	scMAGeCK-LR	218	0.293578
774	KO	scMAGeCK-LR	217	0.290323
775	KO	scMAGeCK-LR	216	0.291667
776	KO	scMAGeCK-LR	215	0.293023
777	KO	scMAGeCK-LR	214	0.294393
778	KO	scMAGeCK-LR	213	0.295775
779	KO	scMAGeCK-LR	212	0.29717
780	KO	scMAGeCK-LR	210	0.3
781	KO	scMAGeCK-LR	207	0.299517
782	KO	scMAGeCK-LR	206	0.300971
783	KO	scMAGeCK-LR	205	0.302439
784	KO	scMAGeCK-LR	204	0.303922
785	KO	scMAGeCK-LR	203	0.305419
786	KO	scMAGeCK-LR	202	0.306931
787	KO	scMAGeCK-LR	201	0.308458
788	KO	scMAGeCK-LR	199	0.311558
789	KO	scMAGeCK-LR	198	0.308081
790	KO	scMAGeCK-LR	197	0.309645
791	KO	scMAGeCK-LR	196	0.311224
792	KO	scMAGeCK-LR	195	0.312821
793	KO	scMAGeCK-LR	194	0.314433
794	KO	scMAGeCK-LR	193	0.310881
795	KO	scMAGeCK-LR	192	0.3125
796	KO	scMAGeCK-LR	191	0.314136
797	KO	scMAGeCK-LR	190	0.315789
798	KO	scMAGeCK-LR	189	0.31746
799	KO	scMAGeCK-LR	188	0.31383
800	KO	scMAGeCK-LR	185	0.318919
801	KO	scMAGeCK-LR	184	0.320652
802	KO	scMAGeCK-LR	182	0.318681
803	KO	scMAGeCK-LR	181	0.320442
804	KO	scMAGeCK-LR	180	0.322222
805	KO	scMAGeCK-LR	179	0.324022
806	KO	scMAGeCK-LR	178	0.320225
807	KO	scMAGeCK-LR	177	0.316384
808	KO	scMAGeCK-LR	176	0.3125
809	KO	scMAGeCK-LR	175	0.314286
810	KO	scMAGeCK-LR	174	0.316092
811	KO	scMAGeCK-LR	173	0.317919
812	KO	scMAGeCK-LR	172	0.319767
813	KO	scMAGeCK-LR	170	0.323529
814	KO	scMAGeCK-LR	169	0.325444
815	KO	scMAGeCK-LR	167	0.323353
816	KO	scMAGeCK-LR	166	0.325301
817	KO	scMAGeCK-LR	165	0.327273
818	KO	scMAGeCK-LR	163	0.331288
819	KO	scMAGeCK-LR	162	0.333333
820	KO	scMAGeCK-LR	161	0.335404
821	KO	scMAGeCK-LR	160	0.3375
822	KO	scMAGeCK-LR	157	0.33758
823	KO	scMAGeCK-LR	156	0.339744
824	KO	scMAGeCK-LR	155	0.341935
825	KO	scMAGeCK-LR	154	0.344156
826	KO	scMAGeCK-LR	153	0.346405
827	KO	scMAGeCK-LR	152	0.348684
828	KO	scMAGeCK-LR	150	0.353333
829	KO	scMAGeCK-LR	148	0.358108
830	KO	scMAGeCK-LR	147	0.360544
831	KO	scMAGeCK-LR	146	0.363014
832	KO	scMAGeCK-LR	145	0.358621
833	KO	scMAGeCK-LR	144	0.361111
834	KO	scMAGeCK-LR	143	0.363636
835	KO	scMAGeCK-LR	142	0.359155
836	KO	scMAGeCK-LR	141	0.35461
837	KO	scMAGeCK-LR	140	0.357143
838	KO	scMAGeCK-LR	139	0.359712
839	KO	scMAGeCK-LR	138	0.362319
840	KO	scMAGeCK-LR	137	0.364964
841	KO	scMAGeCK-LR	136	0.367647
842	KO	scMAGeCK-LR	135	0.37037
843	KO	scMAGeCK-LR	134	0.365672
844	KO	scMAGeCK-LR	133	0.368421
845	KO	scMAGeCK-LR	132	0.371212
846	KO	scMAGeCK-LR	131	0.374046
847	KO	scMAGeCK-LR	130	0.369231
848	KO	scMAGeCK-LR	129	0.372093
849	KO	scMAGeCK-LR	127	0.377953
850	KO	scMAGeCK-LR	126	0.373016
851	KO	scMAGeCK-LR	125	0.368
852	KO	scMAGeCK-LR	124	0.370968
853	KO	scMAGeCK-LR	122	0.377049
854	KO	scMAGeCK-LR	120	0.383333
855	KO	scMAGeCK-LR	118	0.389831
856	KO	scMAGeCK-LR	117	0.393162
857	KO	scMAGeCK-LR	115	0.391304
858	KO	scMAGeCK-LR	113	0.389381
859	KO	scMAGeCK-LR	111	0.378378
860	KO	scMAGeCK-LR	109	0.376147
861	KO	scMAGeCK-LR	104	0.384615
862	KO	scMAGeCK-LR	100	0.4
863	KO	scMAGeCK-RRA	918	0.145969
864	KO	scMAGeCK-RRA	917	0.146129
865	KO	scMAGeCK-RRA	916	0.146288
866	KO	scMAGeCK-RRA	915	0.146448
867	KO	scMAGeCK-RRA	913	0.146769
868	KO	scMAGeCK-RRA	911	0.147091
869	KO	scMAGeCK-RRA	910	0.147253
870	KO	scMAGeCK-RRA	909	0.147415
871	KO	scMAGeCK-RRA	907	0.14774
872	KO	scMAGeCK-RRA	906	0.147903
873	KO	scMAGeCK-RRA	905	0.148066
874	KO	scMAGeCK-RRA	902	0.14745
875	KO	scMAGeCK-RRA	900	0.147778
876	KO	scMAGeCK-RRA	899	0.147942
877	KO	scMAGeCK-RRA	896	0.148438
878	KO	scMAGeCK-RRA	895	0.148603
879	KO	scMAGeCK-RRA	894	0.14877
880	KO	scMAGeCK-RRA	893	0.148936
881	KO	scMAGeCK-RRA	892	0.149103
882	KO	scMAGeCK-RRA	891	0.14927
883	KO	scMAGeCK-RRA	890	0.149438
884	KO	scMAGeCK-RRA	889	0.149606
885	KO	scMAGeCK-RRA	886	0.150113
886	KO	scMAGeCK-RRA	885	0.149153
887	KO	scMAGeCK-RRA	884	0.149321
888	KO	scMAGeCK-RRA	882	0.14966
889	KO	scMAGeCK-RRA	881	0.14983
890	KO	scMAGeCK-RRA	880	0.15
891	KO	scMAGeCK-RRA	298	0.161074
892	KO	scMAGeCK-RRA	294	0.163265
893	KO	scMAGeCK-RRA	292	0.164384
894	KO	scMAGeCK-RRA	291	0.164948
895	KO	scMAGeCK-RRA	287	0.167247
896	KO	scMAGeCK-RRA	286	0.167832
897	KO	scMAGeCK-RRA	281	0.170819
898	KO	scMAGeCK-RRA	278	0.172662
899	KO	scMAGeCK-RRA	274	0.171533
900	KO	scMAGeCK-RRA	273	0.172161
901	KO	scMAGeCK-RRA	272	0.172794
902	KO	scMAGeCK-RRA	270	0.174074
903	KO	scMAGeCK-RRA	267	0.17603
904	KO	scMAGeCK-RRA	266	0.176692
905	KO	scMAGeCK-RRA	263	0.174905
906	KO	scMAGeCK-RRA	261	0.176245
907	KO	scMAGeCK-RRA	256	0.179688
908	KO	scMAGeCK-RRA	255	0.176471
909	KO	scMAGeCK-RRA	254	0.177165
910	KO	scMAGeCK-RRA	249	0.180723
911	KO	scMAGeCK-RRA	243	0.18107
912	KO	scMAGeCK-RRA	239	0.1841
913	KO	scMAGeCK-RRA	235	0.187234
914	KO	scMAGeCK-RRA	234	0.188034
915	KO	scMAGeCK-RRA	229	0.187773
916	KO	scMAGeCK-RRA	225	0.191111
917	KO	scMAGeCK-RRA	221	0.19457
918	KO	scMAGeCK-RRA	220	0.195455
919	KO	scMAGeCK-RRA	212	0.20283
920	KO	scMAGeCK-RRA	207	0.202899
921	KO	scMAGeCK-RRA	206	0.203883
922	KO	scMAGeCK-RRA	205	0.204878
923	KO	scMAGeCK-RRA	204	0.205882
924	KO	scMAGeCK-RRA	203	0.206897
925	KO	scMAGeCK-RRA	200	0.21
926	KO	scMAGeCK-RRA	199	0.211055
927	KO	scMAGeCK-RRA	195	0.215385
928	KO	scMAGeCK-RRA	194	0.216495
929	KO	scMAGeCK-RRA	193	0.217617
930	KO	scMAGeCK-RRA	192	0.21875
931	KO	scMAGeCK-RRA	190	0.221053
932	KO	scMAGeCK-RRA	188	0.218085
933	KO	scMAGeCK-RRA	184	0.217391
934	KO	scMAGeCK-RRA	183	0.218579
935	KO	scMAGeCK-RRA	182	0.21978
936	KO	scMAGeCK-RRA	180	0.222222
937	KO	scMAGeCK-RRA	179	0.223464
938	KO	scMAGeCK-RRA	174	0.224138
939	KO	scMAGeCK-RRA	173	0.225434
940	KO	scMAGeCK-RRA	172	0.226744
941	KO	scMAGeCK-RRA	171	0.22807
942	KO	scMAGeCK-RRA	170	0.229412
943	KO	scMAGeCK-RRA	169	0.230769
944	KO	scMAGeCK-RRA	168	0.232143
945	KO	scMAGeCK-RRA	163	0.233129
946	KO	scMAGeCK-RRA	160	0.2375
947	KO	scMAGeCK-RRA	159	0.238994
948	KO	scMAGeCK-RRA	156	0.24359
949	KO	scMAGeCK-RRA	153	0.248366
950	KO	scMAGeCK-RRA	152	0.25
951	KO	scMAGeCK-RRA	151	0.251656
952	KO	scMAGeCK-RRA	148	0.256757
953	KO	scMAGeCK-RRA	147	0.258503
954	KO	scMAGeCK-RRA	145	0.255172
955	KO	scMAGeCK-RRA	141	0.262411
956	KO	scMAGeCK-RRA	139	0.266187
957	KO	scMAGeCK-RRA	138	0.268116
958	KO	scMAGeCK-RRA	137	0.270073
959	KO	scMAGeCK-RRA	135	0.274074
960	KO	scMAGeCK-RRA	134	0.276119
961	KO	scMAGeCK-RRA	133	0.270677
962	KO	scMAGeCK-RRA	132	0.272727
963	KO	scMAGeCK-RRA	130	0.276923
964	KO	scMAGeCK-RRA	129	0.27907
965	KO	scMAGeCK-RRA	128	0.273438
966	KO	scMAGeCK-RRA	127	0.275591
967	KO	scMAGeCK-RRA	126	0.269841
968	KO	scMAGeCK-RRA	125	0.272
969	KO	scMAGeCK-RRA	123	0.276423
970	KO	scMAGeCK-RRA	122	0.278689
971	KO	scMAGeCK-RRA	119	0.285714
972	KO	scMAGeCK-RRA	116	0.293103
973	KO	scMAGeCK-RRA	115	0.295652
974	KO	scMAGeCK-RRA	114	0.298246
975	KO	scMAGeCK-RRA	113	0.292035
976	KO	scMAGeCK-RRA	112	0.294643
977	KO	scMAGeCK-RRA	111	0.297297
978	KO	scMAGeCK-RRA	110	0.3
979	KO	scMAGeCK-RRA	109	0.302752
980	KO	scMAGeCK-RRA	107	0.299065
981	KO	scMAGeCK-RRA	105	0.295238
982	KO	scMAGeCK-RRA	104	0.298077
983	KO	scMAGeCK-RRA	103	0.291262
984	KO	scMAGeCK-RRA	102	0.294118
985	KO	scMAGeCK-RRA	101	0.29703
986	KO	scMAGeCK-RRA	99	0.30303
987	KO	scMAGeCK-RRA	96	0.302083
988	KO	scMAGeCK-RRA	94	0.297872
989	KO	scMAGeCK-RRA	93	0.290323
990	KO	scMAGeCK-RRA	92	0.293478
991	KO	scMAGeCK-RRA	90	0.3
992	KO	scMAGeCK-RRA	88	0.306818
993	KO	scMAGeCK-RRA	87	0.298851
994	KO	scMAGeCK-RRA	86	0.302326
995	KO	scMAGeCK-RRA	85	0.305882
996	KO	scMAGeCK-RRA	84	0.309524
997	KO	scMAGeCK-RRA	83	0.313253
998	KO	scMAGeCK-RRA	82	0.304878
999	KO	scMAGeCK-RRA	81	0.308642
1000	KO	scMAGeCK-RRA	80	0.3125
1001	KO	scMAGeCK-RRA	79	0.316456
1002	KO	scMAGeCK-RRA	77	0.324675
1003	KO	scMAGeCK-RRA	76	0.328947
1004	KO	scMAGeCK-RRA	75	0.333333
1005	KO	scMAGeCK-RRA	74	0.337838
1006	KO	scMAGeCK-RRA	73	0.342466
1007	KO	scMAGeCK-RRA	72	0.347222
1008	KO	scMAGeCK-RRA	71	0.352113
1009	KO	scMAGeCK-RRA	70	0.357143
1010	KO	scMAGeCK-RRA	69	0.362319
1011	KO	scMAGeCK-RRA	68	0.367647
1012	KO	scMAGeCK-RRA	67	0.373134
1013	KO	scMAGeCK-RRA	66	0.363636
1014	KO	scMAGeCK-RRA	65	0.369231
1015	KO	scMAGeCK-RRA	64	0.375
1016	KO	scMAGeCK-RRA	63	0.380952
1017	KO	scMAGeCK-RRA	62	0.387097
1018	KO	scMAGeCK-RRA	61	0.377049
1019	KO	scMAGeCK-RRA	60	0.383333
1020	KO	scMAGeCK-RRA	59	0.389831
1021	KO	scMAGeCK-RRA	56	0.410714
1022	KO	scMAGeCK-RRA	55	0.4
1023	KO	scMAGeCK-RRA	53	0.415094
1024	KO	scMAGeCK-RRA	52	0.403846
1025	KO	scMAGeCK-RRA	50	0.42
1026	KO	scMAGeCK-RRA	49	0.428571
1027	KO	scMAGeCK-RRA	48	0.4375
1028	KO	scMAGeCK-RRA	47	0.425532
1029	KO	scMAGeCK-RRA	46	0.434783
1030	KO	scMAGeCK-RRA	44	0.454545
1031	KO	scMAGeCK-RRA	43	0.44186
1032	KO	scMAGeCK-RRA	40	0.45
1033	KO	scMAGeCK-RRA	38	0.473684
1034	KO	scMAGeCK-RRA	37	0.486486
1035	KO	scMAGeCK-RRA	36	0.5
1036	KO	scMAGeCK-RRA	35	0.514286
1037	KO	scMAGeCK-RRA	28	0.535714
1038	KO	MIMOSCA	918	0.145969
1039	KO	MIMOSCA	742	0.168464
1040	KO	MIMOSCA	740	0.167568
1041	KO	MIMOSCA	739	0.167794
1042	KO	MIMOSCA	738	0.168022
1043	KO	MIMOSCA	737	0.16825
1044	KO	MIMOSCA	736	0.168478
1045	KO	MIMOSCA	735	0.167347
1046	KO	MIMOSCA	734	0.167575
1047	KO	MIMOSCA	733	0.167804
1048	KO	MIMOSCA	732	0.168033
1049	KO	MIMOSCA	731	0.166895
1050	KO	MIMOSCA	730	0.167123
1051	KO	MIMOSCA	729	0.167353
1052	KO	MIMOSCA	728	0.167582
1053	KO	MIMOSCA	727	0.167813
1054	KO	MIMOSCA	725	0.168276
1055	KO	MIMOSCA	724	0.168508
1056	KO	MIMOSCA	723	0.168741
1057	KO	MIMOSCA	722	0.168975
1058	KO	MIMOSCA	721	0.169209
1059	KO	MIMOSCA	720	0.169444
1060	KO	MIMOSCA	719	0.168289
1061	KO	MIMOSCA	718	0.168524
1062	KO	MIMOSCA	717	0.168759
1063	KO	MIMOSCA	715	0.167832
1064	KO	MIMOSCA	714	0.168067
1065	KO	MIMOSCA	713	0.168303
1066	KO	MIMOSCA	711	0.168776
1067	KO	MIMOSCA	710	0.169014
1068	KO	MIMOSCA	709	0.169252
1069	KO	MIMOSCA	708	0.169492
1070	KO	MIMOSCA	707	0.169731
1071	KO	MIMOSCA	706	0.169972
1072	KO	MIMOSCA	705	0.170213
1073	KO	MIMOSCA	704	0.170455
1074	KO	MIMOSCA	703	0.170697
1075	KO	MIMOSCA	702	0.169516
1076	KO	MIMOSCA	701	0.169757
1077	KO	MIMOSCA	700	0.17
1078	KO	MIMOSCA	699	0.168813
1079	KO	MIMOSCA	698	0.169054
1080	KO	MIMOSCA	697	0.169297
1081	KO	MIMOSCA	696	0.16954
1082	KO	MIMOSCA	695	0.169784
1083	KO	MIMOSCA	694	0.170029
1084	KO	MIMOSCA	691	0.170767
1085	KO	MIMOSCA	690	0.171014
1086	KO	MIMOSCA	686	0.172012
1087	KO	MIMOSCA	684	0.172515
1088	KO	MIMOSCA	682	0.173021
1089	KO	MIMOSCA	681	0.173275
1090	KO	MIMOSCA	680	0.173529
1091	KO	MIMOSCA	679	0.173785
1092	KO	MIMOSCA	678	0.174041
1093	KO	MIMOSCA	677	0.174298
1094	KO	MIMOSCA	676	0.174556
1095	KO	MIMOSCA	673	0.175334
1096	KO	MIMOSCA	670	0.176119
1097	KO	MIMOSCA	668	0.176647
1098	KO	MIMOSCA	666	0.177177
1099	KO	MIMOSCA	664	0.177711
1100	KO	MIMOSCA	663	0.177979
1101	KO	MIMOSCA	662	0.178248
1102	KO	MIMOSCA	660	0.178788
1103	KO	MIMOSCA	656	0.179878
1104	KO	MIMOSCA	654	0.180428
1105	KO	MIMOSCA	651	0.18126
1106	KO	MIMOSCA	647	0.180835
1107	KO	MIMOSCA	642	0.180685
1108	KO	MIMOSCA	639	0.181534
1109	KO	MIMOSCA	634	0.182965
1110	KO	MIMOSCA	633	0.183254
1111	KO	MIMOSCA	632	0.183544
1112	KO	MIMOSCA	629	0.18442
1113	KO	MIMOSCA	627	0.183413
1114	KO	MIMOSCA	626	0.183706
1115	KO	MIMOSCA	623	0.182986
1116	KO	MIMOSCA	621	0.183575
1117	KO	MIMOSCA	617	0.184765
1118	KO	MIMOSCA	616	0.185065
1119	KO	MIMOSCA	612	0.186275
1120	KO	MIMOSCA	610	0.186885
1121	KO	MIMOSCA	607	0.187809
1122	KO	MIMOSCA	606	0.188119
1123	KO	MIMOSCA	605	0.18843
1124	KO	MIMOSCA	604	0.188742
1125	KO	MIMOSCA	601	0.189684
1126	KO	MIMOSCA	599	0.190317
1127	KO	MIMOSCA	598	0.190635
1128	KO	MIMOSCA	596	0.191275
1129	KO	MIMOSCA	593	0.190556
1130	KO	MIMOSCA	590	0.191525
1131	KO	MIMOSCA	589	0.191851
1132	KO	MIMOSCA	587	0.192504
1133	KO	MIMOSCA	586	0.192833
1134	KO	MIMOSCA	583	0.19211
1135	KO	MIMOSCA	582	0.19244
1136	KO	MIMOSCA	581	0.192771
1137	KO	MIMOSCA	580	0.193103
1138	KO	MIMOSCA	576	0.194444
1139	KO	MIMOSCA	574	0.195122
1140	KO	MIMOSCA	573	0.195462
1141	KO	MIMOSCA	571	0.196147
1142	KO	MIMOSCA	570	0.196491
1143	KO	MIMOSCA	568	0.195423
1144	KO	MIMOSCA	566	0.196113
1145	KO	MIMOSCA	565	0.19646
1146	KO	MIMOSCA	564	0.196809
1147	KO	MIMOSCA	561	0.197861
1148	KO	MIMOSCA	560	0.198214
1149	KO	MIMOSCA	557	0.199282
1150	KO	MIMOSCA	554	0.200361
1151	KO	MIMOSCA	553	0.200723
1152	KO	MIMOSCA	552	0.201087
1153	KO	MIMOSCA	551	0.201452
1154	KO	MIMOSCA	550	0.201818
1155	KO	MIMOSCA	548	0.20073
1156	KO	MIMOSCA	547	0.201097
1157	KO	MIMOSCA	545	0.2
1158	KO	MIMOSCA	542	0.199262
1159	KO	MIMOSCA	541	0.197782
1160	KO	MIMOSCA	540	0.198148
1161	KO	MIMOSCA	537	0.197393
1162	KO	MIMOSCA	536	0.197761
1163	KO	MIMOSCA	535	0.198131
1164	KO	MIMOSCA	534	0.198502
1165	KO	MIMOSCA	533	0.198874
1166	KO	MIMOSCA	532	0.197368
1167	KO	MIMOSCA	531	0.19774
1168	KO	MIMOSCA	530	0.198113
1169	KO	MIMOSCA	527	0.199241
1170	KO	MIMOSCA	524	0.200382
1171	KO	MIMOSCA	523	0.200765
1172	KO	MIMOSCA	522	0.201149
1173	KO	MIMOSCA	521	0.201536
1174	KO	MIMOSCA	520	0.201923
1175	KO	MIMOSCA	518	0.202703
1176	KO	MIMOSCA	517	0.203095
1177	KO	MIMOSCA	516	0.203488
1178	KO	MIMOSCA	514	0.20428
1179	KO	MIMOSCA	511	0.203523
1180	KO	MIMOSCA	509	0.204322
1181	KO	MIMOSCA	507	0.203156
1182	KO	MIMOSCA	506	0.203557
1183	KO	MIMOSCA	505	0.20396
1184	KO	MIMOSCA	504	0.204365
1185	KO	MIMOSCA	503	0.204771
1186	KO	MIMOSCA	502	0.205179
1187	KO	MIMOSCA	500	0.206
1188	KO	MIMOSCA	499	0.204409
1189	KO	MIMOSCA	498	0.202811
1190	KO	MIMOSCA	497	0.203219
1191	KO	MIMOSCA	496	0.203629
1192	KO	MIMOSCA	495	0.20404
1193	KO	MIMOSCA	494	0.204453
1194	KO	MIMOSCA	492	0.205285
1195	KO	MIMOSCA	491	0.205703
1196	KO	MIMOSCA	490	0.206122
1197	KO	MIMOSCA	488	0.206967
1198	KO	MIMOSCA	487	0.207392
1199	KO	MIMOSCA	486	0.207819
1200	KO	MIMOSCA	484	0.208678
1201	KO	MIMOSCA	483	0.20911
1202	KO	MIMOSCA	481	0.209979
1203	KO	MIMOSCA	480	0.210417
1204	KO	MIMOSCA	479	0.210856
1205	KO	MIMOSCA	478	0.209205
1206	KO	MIMOSCA	477	0.209644
1207	KO	MIMOSCA	475	0.210526
1208	KO	MIMOSCA	474	0.21097
1209	KO	MIMOSCA	473	0.211416
1210	KO	MIMOSCA	472	0.211864
1211	KO	MIMOSCA	466	0.214592
1212	KO	MIMOSCA	465	0.215054
1213	KO	MIMOSCA	464	0.215517
1214	KO	MIMOSCA	461	0.21692
1215	KO	MIMOSCA	458	0.218341
1216	KO	MIMOSCA	457	0.218818
1217	KO	MIMOSCA	456	0.219298
1218	KO	MIMOSCA	455	0.21978
1219	KO	MIMOSCA	454	0.220264
1220	KO	MIMOSCA	452	0.219027
1221	KO	MIMOSCA	451	0.217295
1222	KO	MIMOSCA	450	0.217778
1223	KO	MIMOSCA	449	0.218263
1224	KO	MIMOSCA	448	0.21875
1225	KO	MIMOSCA	445	0.21573
1226	KO	MIMOSCA	444	0.216216
1227	KO	MIMOSCA	443	0.214447
1228	KO	MIMOSCA	440	0.215909
1229	KO	MIMOSCA	439	0.216401
1230	KO	MIMOSCA	438	0.214612
1231	KO	MIMOSCA	437	0.215103
1232	KO	MIMOSCA	435	0.216092
1233	KO	MIMOSCA	434	0.21659
1234	KO	MIMOSCA	433	0.21709
1235	KO	MIMOSCA	431	0.215777
1236	KO	MIMOSCA	430	0.216279
1237	KO	MIMOSCA	429	0.216783
1238	KO	MIMOSCA	428	0.21729
1239	KO	MIMOSCA	427	0.217799
1240	KO	MIMOSCA	426	0.21831
1241	KO	MIMOSCA	425	0.218824
1242	KO	MIMOSCA	424	0.216981
1243	KO	MIMOSCA	423	0.217494
1244	KO	MIMOSCA	421	0.218527
1245	KO	MIMOSCA	420	0.219048
1246	KO	MIMOSCA	419	0.217184
1247	KO	MIMOSCA	417	0.218225
1248	KO	MIMOSCA	416	0.21875
1249	KO	MIMOSCA	415	0.216867
1250	KO	MIMOSCA	414	0.214976
1251	KO	MIMOSCA	413	0.215496
1252	KO	MIMOSCA	411	0.216545
1253	KO	MIMOSCA	410	0.217073
1254	KO	MIMOSCA	409	0.217604
1255	KO	MIMOSCA	408	0.218137
1256	KO	MIMOSCA	406	0.219212
1257	KO	MIMOSCA	405	0.219753
1258	KO	MIMOSCA	404	0.220297
1259	KO	MIMOSCA	403	0.220844
1260	KO	MIMOSCA	400	0.22
1261	KO	MIMOSCA	399	0.220551
1262	KO	MIMOSCA	397	0.221662
1263	KO	MIMOSCA	391	0.225064
1264	KO	MIMOSCA	390	0.225641
1265	KO	MIMOSCA	388	0.226804
1266	KO	MIMOSCA	386	0.227979
1267	KO	MIMOSCA	385	0.228571
1268	KO	MIMOSCA	382	0.230366
1269	KO	MIMOSCA	381	0.230971
1270	KO	MIMOSCA	380	0.231579
1271	KO	MIMOSCA	374	0.235294
1272	KO	MIMOSCA	373	0.235925
1273	KO	MIMOSCA	372	0.236559
1274	KO	MIMOSCA	370	0.237838
1275	KO	MIMOSCA	369	0.238482
1276	KO	MIMOSCA	368	0.23913
1277	KO	MIMOSCA	366	0.240437
1278	KO	MIMOSCA	365	0.241096
1279	KO	MIMOSCA	364	0.241758
1280	KO	MIMOSCA	363	0.242424
1281	KO	MIMOSCA	361	0.243767
1282	KO	MIMOSCA	360	0.244444
1283	KO	MIMOSCA	358	0.24581
1284	KO	MIMOSCA	356	0.247191
1285	KO	MIMOSCA	355	0.24507
1286	KO	MIMOSCA	354	0.245763
1287	KO	MIMOSCA	352	0.247159
1288	KO	MIMOSCA	351	0.245014
1289	KO	MIMOSCA	350	0.245714
1290	KO	MIMOSCA	349	0.246418
1291	KO	MIMOSCA	348	0.247126
1292	KO	MIMOSCA	347	0.247839
1293	KO	MIMOSCA	346	0.248555
1294	KO	MIMOSCA	345	0.249275
1295	KO	MIMOSCA	342	0.251462
1296	KO	MIMOSCA	340	0.252941
1297	KO	MIMOSCA	339	0.253687
1298	KO	MIMOSCA	338	0.254438
1299	KO	MIMOSCA	336	0.252976
1300	KO	MIMOSCA	335	0.253731
1301	KO	MIMOSCA	334	0.254491
1302	KO	MIMOSCA	333	0.255255
1303	KO	MIMOSCA	332	0.253012
1304	KO	MIMOSCA	331	0.253776
1305	KO	MIMOSCA	330	0.254545
1306	KO	MIMOSCA	328	0.256098
1307	KO	MIMOSCA	325	0.258462
1308	KO	MIMOSCA	324	0.259259
1309	KO	MIMOSCA	323	0.260062
1310	KO	MIMOSCA	322	0.26087
1311	non-KO	RENGE	1020	0.077451
1312	non-KO	RENGE	951	0.0809674
1313	non-KO	RENGE	894	0.0861298
1314	non-KO	RENGE	853	0.0902696
1315	non-KO	RENGE	825	0.0933333
1316	non-KO	RENGE	784	0.0956633
1317	non-KO	RENGE	751	0.0985353
1318	non-KO	RENGE	727	0.100413
1319	non-KO	RENGE	692	0.105491
1320	non-KO	RENGE	663	0.104072
1321	non-KO	RENGE	632	0.109177
1322	non-KO	RENGE	611	0.11293
1323	non-KO	RENGE	598	0.115385
1324	non-KO	RENGE	582	0.116838
1325	non-KO	RENGE	565	0.116814
1326	non-KO	RENGE	548	0.120438
1327	non-KO	RENGE	532	0.12406
1328	non-KO	RENGE	513	0.128655
1329	non-KO	RENGE	498	0.128514
1330	non-KO	RENGE	481	0.133056
1331	non-KO	RENGE	469	0.134328
1332	non-KO	RENGE	450	0.137778
1333	non-KO	RENGE	436	0.142202
1334	non-KO	RENGE	421	0.147268
1335	non-KO	RENGE	406	0.152709
1336	non-KO	RENGE	388	0.154639
1337	non-KO	RENGE	376	0.159574
1338	non-KO	RENGE	361	0.166205
1339	non-KO	RENGE	352	0.167614
1340	non-KO	RENGE	341	0.173021
1341	non-KO	RENGE	329	0.176292
1342	non-KO	RENGE	319	0.181818
1343	non-KO	RENGE	316	0.18038
1344	non-KO	RENGE	309	0.184466
1345	non-KO	RENGE	306	0.186275
1346	non-KO	RENGE	296	0.192568
1347	non-KO	RENGE	291	0.195876
1348	non-KO	RENGE	287	0.198606
1349	non-KO	RENGE	285	0.2
1350	non-KO	RENGE	276	0.202899
1351	non-KO	RENGE	271	0.206642
1352	non-KO	RENGE	260	0.215385
1353	non-KO	RENGE	251	0.223108
1354	non-KO	RENGE	247	0.226721
1355	non-KO	RENGE	241	0.232365
1356	non-KO	RENGE	236	0.237288
1357	non-KO	RENGE	233	0.240343
1358	non-KO	RENGE	226	0.243363
1359	non-KO	RENGE	224	0.245536
1360	non-KO	RENGE	213	0.258216
1361	non-KO	RENGE	210	0.261905
1362	non-KO	RENGE	209	0.263158
1363	non-KO	RENGE	201	0.273632
1364	non-KO	RENGE	199	0.276382
1365	non-KO	RENGE	192	0.286458
1366	non-KO	RENGE	187	0.283422
1367	non-KO	RENGE	183	0.289617
1368	non-KO	RENGE	180	0.294444
1369	non-KO	RENGE	176	0.301136
1370	non-KO	RENGE	175	0.302857
1371	non-KO	RENGE	171	0.304094
1372	non-KO	RENGE	170	0.305882
1373	non-KO	RENGE	169	0.307692
1374	non-KO	RENGE	165	0.309091
1375	non-KO	RENGE	164	0.310976
1376	non-KO	RENGE	160	0.30625
1377	non-KO	RENGE	155	0.316129
1378	non-KO	RENGE	152	0.322368
1379	non-KO	RENGE	151	0.324503
1380	non-KO	RENGE	150	0.326667
1381	non-KO	RENGE	147	0.333333
1382	non-KO	RENGE	146	0.335616
1383	non-KO	RENGE	145	0.337931
1384	non-KO	RENGE	143	0.342657
1385	non-KO	RENGE	141	0.347518
1386	non-KO	RENGE	138	0.355072
1387	non-KO	RENGE	135	0.340741
1388	non-KO	RENGE	133	0.345865
1389	non-KO	RENGE	130	0.346154
1390	non-KO	RENGE	126	0.349206
1391	non-KO	RENGE	123	0.357724
1392	non-KO	RENGE	121	0.363636
1393	non-KO	RENGE	118	0.372881
1394	non-KO	RENGE	116	0.37931
1395	non-KO	RENGE	114	0.385965
1396	non-KO	RENGE	113	0.389381
1397	non-KO	RENGE	111	0.396396
1398	non-KO	RENGE	107	0.392523
1399	non-KO	RENGE	106	0.396226
1400	non-KO	RENGE	105	0.390476
1401	non-KO	RENGE	104	0.384615
1402	non-KO	RENGE	102	0.392157
1403	non-KO	RENGE	100	0.4
1404	non-KO	RENGE	96	0.40625
1405	non-KO	RENGE	92	0.423913
1406	non-KO	RENGE	91	0.428571
1407	non-KO	RENGE	90	0.433333
1408	non-KO	RENGE	87	0.448276
1409	non-KO	RENGE	85	0.458824
1410	non-KO	RENGE	83	0.457831
1411	non-KO	RENGE	80	0.4625
1412	non-KO	RENGE	79	0.468354
1413	non-KO	RENGE	78	0.474359
1414	non-KO	RENGE	77	0.480519
1415	non-KO	RENGE	74	0.472973
1416	non-KO	RENGE	71	0.492958
1417	non-KO	RENGE	69	0.492754
1418	non-KO	RENGE	68	0.5
1419	non-KO	RENGE	67	0.492537
1420	non-KO	RENGE	66	0.484848
1421	non-KO	RENGE	65	0.492308
1422	non-KO	RENGE	62	0.5
1423	non-KO	RENGE	61	0.491803
1424	non-KO	RENGE	60	0.5
1425	non-KO	RENGE	59	0.491525
1426	non-KO	RENGE	58	0.5
1427	non-KO	RENGE	57	0.508772
1428	non-KO	RENGE	56	0.517857
1429	non-KO	RENGE	54	0.537037
1430	non-KO	RENGE	53	0.528302
1431	non-KO	RENGE	52	0.538462
1432	non-KO	RENGE	51	0.54902
1433	non-KO	RENGE	50	0.56
1434	non-KO	RENGE	49	0.571429
1435	non-KO	RENGE	48	0.5625
1436	non-KO	RENGE	47	0.553191
1437	non-KO	RENGE	46	0.543478
1438	non-KO	RENGE	45	0.555556
1439	non-KO	RENGE	44	0.545455
1440	non-KO	RENGE	43	0.534884
1441	non-KO	RENGE	42	0.547619
1442	non-KO	RENGE	41	0.560976
1443	non-KO	RENGE	40	0.575
1444	non-KO	RENGE	39	0.564103
1445	non-KO	RENGE	38	0.578947
1446	non-KO	RENGE	37	0.567568
1447	non-KO	RENGE	36	0.555556
1448	non-KO	RENGE	35	0.571429
1449	non-KO	RENGE	34	0.588235
1450	non-KO	RENGE	33	0.606061
1451	non-KO	RENGE	32	0.59375
1452	non-KO	RENGE	31	0.580645
1453	non-KO	RENGE	30	0.566667
1454	non-KO	RENGE	29	0.551724
1455	non-KO	RENGE	28	0.571429
1456	non-KO	RENGE	27	0.555556
1457	non-KO	RENGE	25	0.52
1458	non-KO	RENGE	23	0.565217
1459	non-KO	RENGE	22	0.590909
1460	non-KO	RENGE	21	0.619048
1461	non-KO	RENGE	19	0.578947
1462	non-KO	RENGE	17	0.588235
1463	non-KO	RENGE	16	0.5625
1464	non-KO	RENGE	15	0.6
1465	non-KO	RENGE	14	0.571429
1466	non-KO	RENGE	13	0.615385
1467	non-KO	RENGE	12	0.583333
1468	non-KO	RENGE	11	0.545455
1469	non-KO	RENGE	10	0.5
1470	non-KO	RENGE	9	0.555556
1471	non-KO	RENGE	8	0.625
1472	non-KO	RENGE	7	0.571429
1473	non-KO	RENGE	6	0.5
1474	non-KO	RENGE	5	0.6
1475	non-KO	RENGE	4	0.5
1476	non-KO	RENGE	3	0.333333
1477	non-KO	RENGE	2	0.5
1478	non-KO	RENGE	1	1
1479	non-KO	GENIE3	1020	0.077451
1480	non-KO	GENIE3	1019	0.077527
1481	non-KO	GENIE3	1018	0.0776031
1482	non-KO	GENIE3	1017	0.0776794
1483	non-KO	GENIE3	1016	0.0777559
1484	non-KO	GENIE3	1015	0.0778325
1485	non-KO	GENIE3	1014	0.0779093
1486	non-KO	GENIE3	1013	0.0779862
1487	non-KO	GENIE3	1011	0.0781405
1488	non-KO	GENIE3	1010	0.0782178
1489	non-KO	GENIE3	1009	0.0782953
1490	non-KO	GENIE3	1008	0.078373
1491	non-KO	GENIE3	1007	0.0784508
1492	non-KO	GENIE3	1005	0.0776119
1493	non-KO	GENIE3	1003	0.0777667
1494	non-KO	GENIE3	1000	0.078
1495	non-KO	GENIE3	999	0.0780781
1496	non-KO	GENIE3	998	0.0781563
1497	non-KO	GENIE3	997	0.0782347
1498	non-KO	GENIE3	996	0.0783133
1499	non-KO	GENIE3	994	0.0784708
1500	non-KO	GENIE3	993	0.0785498
1501	non-KO	GENIE3	988	0.0789474
1502	non-KO	GENIE3	987	0.0790274
1503	non-KO	GENIE3	983	0.0793489
1504	non-KO	GENIE3	982	0.0794297
1505	non-KO	GENIE3	981	0.0795107
1506	non-KO	GENIE3	979	0.0796731
1507	non-KO	GENIE3	977	0.0798362
1508	non-KO	GENIE3	970	0.0804124
1509	non-KO	GENIE3	967	0.0806618
1510	non-KO	GENIE3	966	0.0807453
1511	non-KO	GENIE3	964	0.0809129
1512	non-KO	GENIE3	959	0.0813347
1513	non-KO	GENIE3	955	0.0816754
1514	non-KO	GENIE3	953	0.0818468
1515	non-KO	GENIE3	950	0.0821053
1516	non-KO	GENIE3	948	0.0822785
1517	non-KO	GENIE3	946	0.0824524
1518	non-KO	GENIE3	942	0.0828025
1519	non-KO	GENIE3	940	0.0829787
1520	non-KO	GENIE3	936	0.0833333
1521	non-KO	GENIE3	934	0.0835118
1522	non-KO	GENIE3	932	0.083691
1523	non-KO	GENIE3	930	0.083871
1524	non-KO	GENIE3	929	0.0839612
1525	non-KO	GENIE3	928	0.0840517
1526	non-KO	GENIE3	926	0.0842333
1527	non-KO	GENIE3	925	0.0843243
1528	non-KO	GENIE3	924	0.0844156
1529	non-KO	GENIE3	923	0.084507
1530	non-KO	GENIE3	921	0.0846906
1531	non-KO	GENIE3	920	0.0847826
1532	non-KO	GENIE3	919	0.0848749
1533	non-KO	GENIE3	917	0.08506
1534	non-KO	GENIE3	915	0.0852459
1535	non-KO	GENIE3	914	0.0853392
1536	non-KO	GENIE3	912	0.0855263
1537	non-KO	GENIE3	910	0.0857143
1538	non-KO	GENIE3	908	0.0848018
1539	non-KO	GENIE3	907	0.0848953
1540	non-KO	GENIE3	906	0.084989
1541	non-KO	GENIE3	903	0.0852713
1542	non-KO	GENIE3	902	0.0853659
1543	non-KO	GENIE3	901	0.0854606
1544	non-KO	GENIE3	896	0.0859375
1545	non-KO	GENIE3	895	0.0860335
1546	non-KO	GENIE3	894	0.0861298
1547	non-KO	GENIE3	892	0.0863229
1548	non-KO	GENIE3	891	0.0864198
1549	non-KO	GENIE3	889	0.0866142
1550	non-KO	GENIE3	886	0.0869074
1551	non-KO	GENIE3	885	0.0870056
1552	non-KO	GENIE3	883	0.0872027
1553	non-KO	GENIE3	881	0.0874007
1554	non-KO	GENIE3	880	0.0875
1555	non-KO	GENIE3	879	0.0875995
1556	non-KO	GENIE3	876	0.0878995
1557	non-KO	GENIE3	873	0.0882016
1558	non-KO	GENIE3	869	0.0886076
1559	non-KO	GENIE3	865	0.0890173
1560	non-KO	GENIE3	863	0.0892236
1561	non-KO	GENIE3	860	0.0895349
1562	non-KO	GENIE3	858	0.0897436
1563	non-KO	GENIE3	855	0.0900585
1564	non-KO	GENIE3	853	0.0902696
1565	non-KO	GENIE3	850	0.0905882
1566	non-KO	GENIE3	846	0.0910165
1567	non-KO	GENIE3	843	0.0913405
1568	non-KO	GENIE3	842	0.0914489
1569	non-KO	GENIE3	840	0.0916667
1570	non-KO	GENIE3	839	0.0917759
1571	non-KO	GENIE3	836	0.0921053
1572	non-KO	GENIE3	835	0.0922156
1573	non-KO	GENIE3	831	0.0926594
1574	non-KO	GENIE3	830	0.0927711
1575	non-KO	GENIE3	829	0.092883
1576	non-KO	GENIE3	828	0.0929952
1577	non-KO	GENIE3	826	0.0932203
1578	non-KO	GENIE3	825	0.0933333
1579	non-KO	GENIE3	823	0.0935601
1580	non-KO	GENIE3	822	0.093674
1581	non-KO	GENIE3	821	0.0937881
1582	non-KO	GENIE3	820	0.0939024
1583	non-KO	GENIE3	819	0.0940171
1584	non-KO	GENIE3	818	0.094132
1585	non-KO	GENIE3	817	0.0942472
1586	non-KO	GENIE3	816	0.0943627
1587	non-KO	GENIE3	815	0.0944785
1588	non-KO	GENIE3	814	0.0945946
1589	non-KO	GENIE3	813	0.0947109
1590	non-KO	GENIE3	812	0.0948276
1591	non-KO	GENIE3	811	0.0949445
1592	non-KO	GENIE3	809	0.0951792
1593	non-KO	GENIE3	808	0.095297
1594	non-KO	GENIE3	807	0.0954151
1595	non-KO	GENIE3	806	0.0955335
1596	non-KO	GENIE3	804	0.0957711
1597	non-KO	GENIE3	803	0.0958904
1598	non-KO	GENIE3	802	0.09601
1599	non-KO	GENIE3	801	0.0961298
1600	non-KO	GENIE3	800	0.09625
1601	non-KO	GENIE3	799	0.0963705
1602	non-KO	GENIE3	798	0.0964912
1603	non-KO	GENIE3	796	0.0967337
1604	non-KO	GENIE3	795	0.0968553
1605	non-KO	GENIE3	794	0.0969773
1606	non-KO	GENIE3	791	0.0960809
1607	non-KO	GENIE3	789	0.0963245
1608	non-KO	GENIE3	788	0.0964467
1609	non-KO	GENIE3	786	0.0966921
1610	non-KO	GENIE3	785	0.0968153
1611	non-KO	GENIE3	784	0.0969388
1612	non-KO	GENIE3	782	0.0971867
1613	non-KO	GENIE3	780	0.0974359
1614	non-KO	GENIE3	779	0.097561
1615	non-KO	GENIE3	777	0.0978121
1616	non-KO	GENIE3	775	0.0980645
1617	non-KO	GENIE3	774	0.0981912
1618	non-KO	GENIE3	772	0.0984456
1619	non-KO	GENIE3	769	0.0988296
1620	non-KO	GENIE3	768	0.0989583
1621	non-KO	GENIE3	764	0.0994764
1622	non-KO	GENIE3	761	0.0998686
1623	non-KO	GENIE3	756	0.100529
1624	non-KO	GENIE3	753	0.10093
1625	non-KO	GENIE3	749	0.101469
1626	non-KO	GENIE3	746	0.101877
1627	non-KO	GENIE3	743	0.102288
1628	non-KO	GENIE3	739	0.102842
1629	non-KO	GENIE3	733	0.103683
1630	non-KO	GENIE3	732	0.103825
1631	non-KO	GENIE3	730	0.10411
1632	non-KO	GENIE3	726	0.104683
1633	non-KO	GENIE3	723	0.105118
1634	non-KO	GENIE3	718	0.10585
1635	non-KO	GENIE3	717	0.105997
1636	non-KO	GENIE3	714	0.106443
1637	non-KO	GENIE3	711	0.106892
1638	non-KO	GENIE3	708	0.107345
1639	non-KO	GENIE3	703	0.108108
1640	non-KO	GENIE3	701	0.108417
1641	non-KO	GENIE3	699	0.108727
1642	non-KO	GENIE3	695	0.109353
1643	non-KO	GENIE3	693	0.109668
1644	non-KO	GENIE3	689	0.110305
1645	non-KO	GENIE3	686	0.110787
1646	non-KO	GENIE3	685	0.110949
1647	non-KO	GENIE3	682	0.111437
1648	non-KO	GENIE3	679	0.111929
1649	non-KO	GENIE3	677	0.11226
1650	non-KO	GENIE3	675	0.112593
1651	non-KO	GENIE3	674	0.11276
1652	non-KO	GENIE3	673	0.112927
1653	non-KO	GENIE3	670	0.113433
1654	non-KO	GENIE3	667	0.113943
1655	non-KO	GENIE3	665	0.114286
1656	non-KO	GENIE3	661	0.114977
1657	non-KO	GENIE3	659	0.115326
1658	non-KO	GENIE3	657	0.114155
1659	non-KO	GENIE3	655	0.114504
1660	non-KO	GENIE3	654	0.114679
1661	non-KO	GENIE3	651	0.113671
1662	non-KO	GENIE3	648	0.112654
1663	non-KO	GENIE3	646	0.111455
1664	non-KO	GENIE3	643	0.111975
1665	non-KO	GENIE3	641	0.110764
1666	non-KO	GENIE3	638	0.111285
1667	non-KO	GENIE3	636	0.110063
1668	non-KO	GENIE3	632	0.110759
1669	non-KO	GENIE3	629	0.109698
1670	non-KO	GENIE3	628	0.109873
1671	non-KO	GENIE3	625	0.1104
1672	non-KO	GENIE3	624	0.110577
1673	non-KO	GENIE3	622	0.109325
1674	non-KO	GENIE3	618	0.108414
1675	non-KO	GENIE3	616	0.105519
1676	non-KO	GENIE3	615	0.105691
1677	non-KO	GENIE3	614	0.104235
1678	non-KO	GENIE3	613	0.104405
1679	non-KO	GENIE3	609	0.103448
1680	non-KO	GENIE3	607	0.102142
1681	non-KO	GENIE3	604	0.102649
1682	non-KO	GENIE3	601	0.103161
1683	non-KO	GENIE3	598	0.103679
1684	non-KO	GENIE3	597	0.103853
1685	non-KO	GENIE3	591	0.101523
1686	non-KO	GENIE3	590	0.101695
1687	non-KO	GENIE3	588	0.102041
1688	non-KO	GENIE3	585	0.100855
1689	non-KO	GENIE3	584	0.101027
1690	non-KO	GENIE3	578	0.102076
1691	non-KO	GENIE3	576	0.102431
1692	non-KO	GENIE3	572	0.101399
1693	non-KO	GENIE3	571	0.0998249
1694	non-KO	GENIE3	570	0.0982456
1695	non-KO	GENIE3	567	0.0952381
1696	non-KO	GENIE3	566	0.0954064
1697	non-KO	GENIE3	565	0.0955752
1698	non-KO	GENIE3	562	0.0960854
1699	non-KO	GENIE3	560	0.0964286
1700	non-KO	GENIE3	558	0.09319
1701	non-KO	GENIE3	556	0.0935252
1702	non-KO	GENIE3	552	0.0905797
1703	non-KO	GENIE3	548	0.0894161
1704	non-KO	GENIE3	546	0.0897436
1705	non-KO	GENIE3	544	0.0900735
1706	non-KO	GENIE3	542	0.0904059
1707	non-KO	GENIE3	537	0.0912477
1708	non-KO	GENIE3	536	0.0914179
1709	non-KO	GENIE3	534	0.0917603
1710	non-KO	GENIE3	531	0.0885122
1711	non-KO	GENIE3	528	0.0871212
1712	non-KO	GENIE3	525	0.087619
1713	non-KO	GENIE3	523	0.0879541
1714	non-KO	GENIE3	522	0.0862069
1715	non-KO	GENIE3	517	0.0870406
1716	non-KO	GENIE3	513	0.0877193
1717	non-KO	GENIE3	510	0.0882353
1718	non-KO	GENIE3	504	0.0873016
1719	non-KO	GENIE3	501	0.0878244
1720	non-KO	GENIE3	497	0.0865191
1721	non-KO	GENIE3	494	0.0870445
1722	non-KO	GENIE3	490	0.0877551
1723	non-KO	GENIE3	486	0.0864198
1724	non-KO	GENIE3	481	0.0852391
1725	non-KO	GENIE3	478	0.083682
1726	non-KO	GENIE3	475	0.0842105
1727	non-KO	GENIE3	472	0.0826271
1728	non-KO	GENIE3	468	0.0811966
1729	non-KO	GENIE3	466	0.0793991
1730	non-KO	GENIE3	465	0.0795699
1731	non-KO	GENIE3	463	0.0777538
1732	non-KO	GENIE3	459	0.0762527
1733	non-KO	GENIE3	456	0.0767544
1734	non-KO	GENIE3	454	0.0770925
1735	non-KO	GENIE3	451	0.0776053
1736	non-KO	GENIE3	449	0.077951
1737	non-KO	GENIE3	448	0.078125
1738	non-KO	GENIE3	446	0.0762332
1739	non-KO	GENIE3	442	0.0769231
1740	non-KO	GENIE3	436	0.0779817
1741	non-KO	GENIE3	435	0.0781609
1742	non-KO	GENIE3	432	0.0787037
1743	non-KO	GENIE3	430	0.0790698
1744	non-KO	GENIE3	428	0.0794393
1745	non-KO	GENIE3	426	0.0798122
1746	non-KO	GENIE3	420	0.0785714
1747	non-KO	GENIE3	417	0.0743405
1748	non-KO	GENIE3	415	0.0746988
1749	non-KO	GENIE3	413	0.0750605
1750	non-KO	GENIE3	411	0.0754258
1751	non-KO	GENIE3	410	0.0756098
1752	non-KO	GENIE3	407	0.0761671
1753	non-KO	GENIE3	403	0.0769231
1754	non-KO	GENIE3	401	0.0773067
1755	non-KO	GENIE3	398	0.0778894
1756	non-KO	GENIE3	397	0.0780856
1757	non-KO	GENIE3	393	0.0788804
1758	non-KO	GENIE3	388	0.0773196
1759	non-KO	GENIE3	385	0.0753247
1760	non-KO	GENIE3	383	0.075718
1761	non-KO	GENIE3	381	0.0761155
1762	non-KO	GENIE3	378	0.0740741
1763	non-KO	GENIE3	376	0.0744681
1764	non-KO	GENIE3	372	0.0752688
1765	non-KO	GENIE3	371	0.0754717
1766	non-KO	GENIE3	369	0.0758808
1767	non-KO	GENIE3	368	0.0733696
1768	non-KO	GENIE3	366	0.0737705
1769	non-KO	GENIE3	361	0.0720222
1770	non-KO	GENIE3	357	0.070028
1771	non-KO	GENIE3	356	0.0674157
1772	non-KO	GENIE3	353	0.0679887
1773	non-KO	GENIE3	348	0.066092
1774	non-KO	GENIE3	347	0.0662824
1775	non-KO	GENIE3	341	0.0615836
1776	non-KO	GENIE3	337	0.0623145
1777	non-KO	GENIE3	332	0.063253
1778	non-KO	GENIE3	329	0.0638298
1779	non-KO	GENIE3	328	0.0640244
1780	non-KO	GENIE3	325	0.0584615
1781	non-KO	GENIE3	323	0.0588235
1782	non-KO	GENIE3	322	0.0590062
1783	non-KO	GENIE3	320	0.059375
1784	non-KO	GENIE3	316	0.0601266
1785	non-KO	GENIE3	311	0.0546624
1786	non-KO	GENIE3	310	0.0548387
1787	non-KO	GENIE3	305	0.0557377
1788	non-KO	GENIE3	298	0.0536913
1789	non-KO	GENIE3	297	0.0538721
1790	non-KO	GENIE3	294	0.0510204
1791	non-KO	GENIE3	293	0.0511945
1792	non-KO	GENIE3	289	0.0484429
1793	non-KO	GENIE3	287	0.0487805
1794	non-KO	GENIE3	285	0.0491228
1795	non-KO	GENIE3	284	0.0457746
1796	non-KO	GENIE3	280	0.0464286
1797	non-KO	GENIE3	278	0.0467626
1798	non-KO	GENIE3	276	0.0434783
1799	non-KO	GENIE3	272	0.0441176
1800	non-KO	GENIE3	268	0.0447761
1801	non-KO	GENIE3	266	0.0451128
1802	non-KO	GENIE3	264	0.0454545
1803	non-KO	GENIE3	260	0.0423077
1804	non-KO	GENIE3	258	0.0426357
1805	non-KO	GENIE3	256	0.0429688
1806	non-KO	GENIE3	254	0.0433071
1807	non-KO	GENIE3	253	0.0395257
1808	non-KO	GENIE3	251	0.0398406
1809	non-KO	GENIE3	249	0.0401606
1810	non-KO	GENIE3	247	0.0404858
1811	non-KO	GENIE3	245	0.0408163
1812	non-KO	GENIE3	243	0.0411523
1813	non-KO	GENIE3	242	0.0371901
1814	non-KO	GENIE3	239	0.0376569
1815	non-KO	GENIE3	236	0.0381356
1816	non-KO	GENIE3	235	0.0382979
1817	non-KO	GENIE3	232	0.0344828
1818	non-KO	GENIE3	231	0.034632
1819	non-KO	GENIE3	230	0.0304348
1820	non-KO	GENIE3	229	0.0305677
1821	non-KO	GENIE3	228	0.0307018
1822	non-KO	GENIE3	227	0.030837
1823	non-KO	GENIE3	226	0.0309735
1824	non-KO	GENIE3	225	0.0311111
1825	non-KO	GENIE3	224	0.03125
1826	non-KO	GENIE3	223	0.0313901
1827	non-KO	GENIE3	222	0.0315315
1828	non-KO	GENIE3	220	0.0272727
1829	non-KO	GENIE3	219	0.0228311
1830	non-KO	GENIE3	218	0.0229358
1831	non-KO	GENIE3	216	0.0231481
1832	non-KO	GENIE3	214	0.0186916
1833	non-KO	GENIE3	213	0.0140845
1834	non-KO	GENIE3	212	0.0141509
1835	non-KO	GENIE3	209	0.0143541
1836	non-KO	GENIE3	207	0.0144928
1837	non-KO	GENIE3	206	0.0145631
1838	non-KO	GENIE3	204	0.0147059
1839	non-KO	GENIE3	201	0.0149254
1840	non-KO	GENIE3	200	0.01
1841	non-KO	GENIE3	199	0.0100503
1842	non-KO	GENIE3	198	0.00505051
1843	non-KO	GENIE3	196	0.00510204
1844	non-KO	GENIE3	194	0.00515464
1845	non-KO	GENIE3	193	0.00518135
1846	non-KO	GENIE3	191	0.0052356
1847	non-KO	GENIE3	190	0.00526316
1848	non-KO	GENIE3	189	0.00529101
1849	non-KO	GENIE3	188	0.00531915
1850	non-KO	GENIE3	187	0.00534759
1851	non-KO	GENIE3	186	0.00537634
1852	non-KO	GENIE3	185	0.00540541
1853	non-KO	GENIE3	184	0.00543478
1854	non-KO	GENIE3	183	0.00546448
1855	non-KO	GENIE3	182	0.00549451
1856	non-KO	GENIE3	179	0.00558659
1857	non-KO	GENIE3	178	0.00561798
1858	non-KO	GENIE3	177	0.00564972
1859	non-KO	GENIE3	174	0.00574713
1860	non-KO	GENIE3	170	0.00588235
1861	non-KO	GENIE3	167	0.00598802
1862	non-KO	GENIE3	163	0.00613497
1863	non-KO	GENIE3	162	0.00617284
1864	non-KO	GENIE3	160	0.00625
1865	non-KO	GENIE3	157	0.00636943
1866	non-KO	GENIE3	156	0.00641026
1867	non-KO	GENIE3	152	0.00657895
1868	non-KO	GENIE3	150	0.00666667
1869	non-KO	GENIE3	149	0.00671141
1870	non-KO	GENIE3	148	0.00675676
1871	non-KO	GENIE3	145	0.00689655
1872	non-KO	GENIE3	143	0.00699301
1873	non-KO	GENIE3	142	0.00704225
1874	non-KO	GENIE3	139	0.00719424
1875	non-KO	GENIE3	137	0.00729927
1876	non-KO	GENIE3	135	0.00740741
1877	non-KO	GENIE3	133	0.0075188
1878	non-KO	GENIE3	131	0.00763359
1879	non-KO	GENIE3	130	0.00769231
1880	non-KO	GENIE3	127	0.00787402
1881	non-KO	GENIE3	124	0.00806452
1882	non-KO	GENIE3	121	0.00826446
1883	non-KO	GENIE3	120	0.00833333
1884	non-KO	GENIE3	117	0.00854701
1885	non-KO	GENIE3	115	0.00869565
1886	non-KO	GENIE3	112	0.00892857
1887	non-KO	GENIE3	110	0.00909091
1888	non-KO	GENIE3	109	0.00917431
1889	non-KO	GENIE3	107	0.00934579
1890	non-KO	GENIE3	106	0.00943396
1891	non-KO	GENIE3	103	0.00970874
1892	non-KO	GENIE3	102	0.00980392
1893	non-KO	GENIE3	101	0.00990099
1894	non-KO	GENIE3	98	0.0102041
1895	non-KO	GENIE3	95	0.0105263
1896	non-KO	GENIE3	94	0.0106383
1897	non-KO	GENIE3	92	0.0108696
1898	non-KO	GENIE3	90	0.0111111
1899	non-KO	GENIE3	88	0.0113636
1900	non-KO	GENIE3	87	0.0114943
1901	non-KO	GENIE3	86	0.0116279
1902	non-KO	GENIE3	85	0.0117647
1903	non-KO	GENIE3	83	0.0120482
1904	non-KO	GENIE3	81	0.0123457
1905	non-KO	GENIE3	80	0.0125
1906	non-KO	GENIE3	79	0.0126582
1907	non-KO	GENIE3	76	0.0131579
1908	non-KO	GENIE3	75	0.0133333
1909	non-KO	GENIE3	74	0.0135135
1910	non-KO	GENIE3	73	0.0136986
1911	non-KO	GENIE3	72	0.0138889
1912	non-KO	GENIE3	70	0
1913	non-KO	GENIE3	68	0
1914	non-KO	GENIE3	66	0
1915	non-KO	GENIE3	64	0
1916	non-KO	GENIE3	62	0
1917	non-KO	GENIE3	60	0
1918	non-KO	GENIE3	59	0
1919	non-KO	GENIE3	57	0
1920	non-KO	GENIE3	56	0
1921	non-KO	GENIE3	55	0
1922	non-KO	GENIE3	51	0
1923	non-KO	GENIE3	50	0
1924	non-KO	GENIE3	46	0
1925	non-KO	GENIE3	45	0
1926	non-KO	GENIE3	44	0
1927	non-KO	GENIE3	41	0
1928	non-KO	GENIE3	40	0
1929	non-KO	GENIE3	36	0
1930	non-KO	GENIE3	35	0
1931	non-KO	GENIE3	32	0
1932	non-KO	GENIE3	31	0
1933	non-KO	GENIE3	30	0
1934	non-KO	GENIE3	28	0
1935	non-KO	GENIE3	26	0
1936	non-KO	GENIE3	25	0
1937	non-KO	GENIE3	24	0
1938	non-KO	GENIE3	23	0
1939	non-KO	GENIE3	22	0
1940	non-KO	GENIE3	21	0
1941	non-KO	GENIE3	20	0
1942	non-KO	GENIE3	19	0
1943	non-KO	GENIE3	18	0
1944	non-KO	GENIE3	16	0
1945	non-KO	GENIE3	15	0
1946	non-KO	GENIE3	14	0
1947	non-KO	GENIE3	13	0
1948	non-KO	GENIE3	12	0
1949	non-KO	GENIE3	11	0
1950	non-KO	GENIE3	10	0
1951	non-KO	GENIE3	9	0
1952	non-KO	GENIE3	8	0
1953	non-KO	GENIE3	7	0
1954	non-KO	GENIE3	6	0
1955	non-KO	GENIE3	5	0
1956	non-KO	GENIE3	4	0
1957	non-KO	GENIE3	3	0
1958	non-KO	GENIE3	2	0
1959	non-KO	GENIE3	1	0
1960	non-KO	dynGENIE3	1020	0.077451
1961	non-KO	dynGENIE3	1019	0.077527
1962	non-KO	dynGENIE3	1018	0.0776031
1963	non-KO	dynGENIE3	1017	0.0776794
1964	non-KO	dynGENIE3	1011	0.0781405
1965	non-KO	dynGENIE3	1010	0.0782178
1966	non-KO	dynGENIE3	1008	0.078373
1967	non-KO	dynGENIE3	1006	0.0785288
1968	non-KO	dynGENIE3	1004	0.0786853
1969	non-KO	dynGENIE3	1000	0.079
1970	non-KO	dynGENIE3	998	0.0791583
1971	non-KO	dynGENIE3	997	0.0792377
1972	non-KO	dynGENIE3	991	0.0797175
1973	non-KO	dynGENIE3	988	0.0789474
1974	non-KO	dynGENIE3	981	0.0795107
1975	non-KO	dynGENIE3	977	0.0798362
1976	non-KO	dynGENIE3	975	0.08
1977	non-KO	dynGENIE3	970	0.0804124
1978	non-KO	dynGENIE3	961	0.0811655
1979	non-KO	dynGENIE3	954	0.081761
1980	non-KO	dynGENIE3	950	0.0821053
1981	non-KO	dynGENIE3	940	0.0819149
1982	non-KO	dynGENIE3	933	0.0825295
1983	non-KO	dynGENIE3	924	0.0833333
1984	non-KO	dynGENIE3	916	0.0840611
1985	non-KO	dynGENIE3	913	0.0843373
1986	non-KO	dynGENIE3	906	0.0838852
1987	non-KO	dynGENIE3	901	0.0843507
1988	non-KO	dynGENIE3	896	0.0837054
1989	non-KO	dynGENIE3	890	0.0842697
1990	non-KO	dynGENIE3	882	0.085034
1991	non-KO	dynGENIE3	870	0.0862069
1992	non-KO	dynGENIE3	865	0.0867052
1993	non-KO	dynGENIE3	859	0.0873108
1994	non-KO	dynGENIE3	851	0.0881316
1995	non-KO	dynGENIE3	847	0.0885478
1996	non-KO	dynGENIE3	834	0.088729
1997	non-KO	dynGENIE3	823	0.0886999
1998	non-KO	dynGENIE3	813	0.0885609
[truncated: 372 more rows]

## Sheet: figure_4f
	Direct (k=1)	Indirect (k=2)	Indirect (k=3)	Indirect (k=4)	No path
RENGE	0.431925	0.2723	0.056338	0	0.239437
GENIE3	0.201878	0.338028	0.0704225	0.00469484	0.384977
dynGENIE3	0.197183	0.126761	0.0187793	0.00938967	0.647887
BINGO	0.14554	0.0985915	0.0328638	0	0.723005
MIMOSCA	0.14554	0.173709	0.0892019	0.0187793	0.57277
scMAGeCK-LR	0.295775	0.314554	0.0704225	0.00938967	0.309859
scMAGeCK-RRA	0.201878	0.253521	0.056338	0.0187793	0.469484

## Sheet: figure_5bc
	Gene	Number of positive regulations	Number of negative regulations
0	POU5F1	37	11
1	UTF1	30	17
2	PRDM14	34	13
3	HMGB2	13	28
4	RUNX1T1	28	12
5	HNRNPR	17	22
6	SOX2	26	10
7	ZFP36L2	19	17
8	CHD7	15	20
9	CEBPZ	26	8
10	ID3	8	26
11	SOX15	22	12
12	CTNNB1	10	22
13	TGIF1	12	18
14	ZSCAN10	19	10
15	JADE1	20	8
16	SOX3	9	17
17	IRX2	18	6
18	SKIL	17	7
19	NANOG	15	9
20	CRABP2	8	15
21	TOP1	9	13
22	MYC	14	7
23	CITED2	6	15
24	KAT7	16	5
25	TCF7L1	12	7
26	ZFP36L1	10	9
27	HMGN3	10	8
28	ZNF593	12	6
29	DNAJC2	12	5
30	DNMT3A	13	4
31	NAP1L4	10	6
32	MYCN	7	9
33	PTTG1	14	1
34	ILF3	6	9
35	TCEA1	11	3
36	DDB2	7	7
37	UBTF	10	3
38	LIN28A	11	1
39	TRIM27	11	1
40	ETS2	5	7
41	NR5A2	6	6
42	NIFK	6	5
43	FOXH1	6	5
44	MAZ	11	0
45	ZIC2	2	9
46	NR2F6	7	4
47	GTF3C5	9	1
48	ID1	8	1
49	JARID2	7	2
50	MCM7	8	1
51	NONO	4	5
52	TADA3	8	1
53	TCF3	8	1
54	SALL4	6	3
55	PNRC2	6	2
56	SALL2	8	0
57	ETV4	2	6
58	JMJD1C	4	4
59	TSC22D1	2	5
60	TRIM24	7	0
61	MKI67	2	4
62	PRPF4B	3	3
63	HES6	4	2
64	PAPOLA	3	3
65	NAA15	5	1
66	PLK1	5	1
67	PHF3	2	3
68	ZIC3	1	4
69	CHAF1A	4	1
70	ZNF326	5	0
71	PAXBP1	3	2
72	MCM4	3	2
73	YTHDC1	2	2
74	RSF1	3	1
75	PDLIM1	2	2
76	MAF1	2	1
77	MED1	3	0
78	FXR1	3	0
79	GTF3A	2	1
80	TRIM25	0	3
81	VENTX	1	2
82	ZNF398	0	3
83	ZNF90	3	0
84	MIS18BP1	1	2
85	ZNF22	1	1
86	DNMT1	0	2
87	ZNF649	2	0
88	ETV5	1	1
89	HTATIP2	2	0
90	RAD51	2	0
91	EIF5B	0	1
92	CENPK	0	1
93	RBCK1	0	1
94	ZNF24	0	1
95	KDM5B	1	0
96	MPLKIP	0	1
97	CHURC1	1	0
98	ZNHIT3	1	0
99	TARDBP	0	0
100	HDAC1	0	0
101	SNW1	0	0
102	ARID4B	0	0

## Sheet: figure_5f
	Gene	Weighted out-degree
0	UTF1	0.0561231
1	NANOG	0.369419
2	POU5F1	0.380072
3	SOX2	0.441053
4	RUNX1T1	0.488444
5	PRDM14	0.629645
